# Supplementary material for: Skull shape of a widely distributed, endangered marsupial reveals little evidence of local adaptation between fragmented populations
Source: Ecol Evol. 2020 Aug 18;10(18):9707–20. doi: 10.1002/ece3.6593 (PMC7520215; doi:10.1002/ece3.6593)
Supplement: Supplementary file 3 — SupInfo2 [file ECE3-10-9707-s003.csv]

Museum_ID	Species	Collection	Site	State	Latitude	Longitude	Population	Island_Mainland	IBRA_7_Regions	Sex	Date_collected	Conservation_status	Aridity_index	Precipitation	Forest_habitat	Vegetation_type	Climate_classification
M05044	Dasyurus hallucatus	AM	Groote Eylandt NT	Northern Territory	-13.966	136.583	Groote	island	Arnhem Coast	male	17/07/1930	Critically Endangered	0.535	1232	Eucalypt Low Open	Eucalypt open woodlands	Tropical
M09081	Dasyurus hallucatus	AM	Anguruga Mission, Groote Eylandt NT	Northern Territory	-13.966	136.583	Groote	island	Arnhem Coast	female	14/09/1966	Critically Endangered	0.535	1232	Eucalypt Low Open	Eucalypt open woodlands	Tropical
M08673	Dasyurus hallucatus	AM	Daly river mission, via Darwin NT	Northern Territory	-13.75	130.683	Northern Territory	mainland	Victoria Bonaparte	male	10/03/1964	Critically Endangered	0.627	1265	Eucalypt Medium Open	Tropical eucalypt woodlands/grasslands	Tropical
NQG0003	Dasyurus hallucatus	WilsonLab	Dugong, Alyangula, GTE	Northern Territory	-13.84099	136.40875	Groote	island	Arnhem Coast	female	15/04/2017	unknown	NA	NA	unknown	unknown	unknown
CM01219	Dasyurus hallucatus	ANWC	Cobourg P.N. N.T. Smith Point; BEHIND OLD CAMP SITE	Northern Territory	-11.1167	132.1333	Northern Territory	mainland	Tiwi Cobourg	male	27/02/1966	Critically Endangered	NA	NA	unknown	unknown	unknown
CM07924	Dasyurus hallucatus	ANWC	Deaf Adder Cr. NT.	Northern Territory	-13.1	132.95	Northern Territory	mainland	Arnhem Plateau	female	19/07/1973	Critically Endangered	0.632	1367	Non Forest	Eucalypt open forests	Tropical
CM07007	Dasyurus hallucatus	ANWC	17 miles (Stuart highway) S. of Darwin N.T. / NT: Darwin + Katherine district.	Northern Territory	-12.55	131.0667	Northern Territory	mainland	Darwin Coastal	male	24/05/1971	Critically Endangered	0.786	1524	Non Forest	Tropical eucalypt woodlands/grasslands	Tropical
J03544	Dasyurus hallucatus	QM	Forest Hills, Torrens Ck	Queensland	-22.1	146.75	Queensland	mainland	Brigalow Belt North	female	29/09/1921	Least concern	0.249	641	Non Forest	Eucalypt woodlands	Grassland
M07943	Dasyurus hallucatus	ANWC	Nourlangie NT	Northern Territory	-12.8667	132.8	Northern Territory	mainland	Pine Creek	unknown	31/12/1985	Critically Endangered	NA	NA	unknown	unknown	unknown
U00306	Dasyurus hallucatus	MAGNT	Kapalga, Kakadu National Park	Northern Territory	-12.45	132.3	Northern Territory	mainland	Darwin Coastal	male	13/05/1979	Critically Endangered	0.682	1416	Eucalypt Medium Open	Eucalypt open forests	Tropical
U00457	Dasyurus hallucatus	MAGNT	Pine Creek	Northern Territory	-13.81666667	131.8333333	Northern Territory	mainland	Pine Creek	male	24/08/1982	Critically Endangered	0.599	1215	Non Forest	Tropical eucalypt woodlands/grasslands	Tropical
U00458	Dasyurus hallucatus	MAGNT	Kapalga, Kakadu national Park	Northern Territory	-12.6	132.4166667	Northern Territory	mainland	Darwin Coastal	male	unknown	Critically Endangered	0.677	1427	Eucalypt Medium Open	Eucalypt open forests	Tropical
U00489	Dasyurus hallucatus	MAGNT	Lake Bennett, S of Darwin	Northern Territory	-12.96666667	131.15	Northern Territory	mainland	Pine Creek	male	4/07/1980	Critically Endangered	0.722	1370	Eucalypt Medium Open	Eucalypt woodlands	Tropical
U02261	Dasyurus hallucatus	MAGNT	Deaf Adder Creek, Kakadu National Park	Northern Territory	-13.03333333	132.9333333	Northern Territory	mainland	Arnhem Plateau	male	28/09/1969	Critically Endangered	0.649	1427	Eucalypt Low Woodland	Eucalypt open woodlands	Tropical
J04577	Dasyurus hallucatus	QM	Kissing Pt, Townsville	Queensland	-19.233333	146.8	Queensland	mainland	Brigalow Belt North	female	18/10/1926	Least concern	NA	NA	unknown	unknown	unknown
J03611	Dasyurus hallucatus	QM	Inkerman	Queensland	-19.766667	147.45	Queensland	mainland	Brigalow Belt North	unknown	26/03/1922	Least concern	0.476	921	Non Forest	Tussock grasslands	Subtropical
J03853	Dasyurus hallucatus	QM	Maroochy R, Yandina	Queensland	-26.583333	153	Queensland	mainland	South Eastern Queensland	male	26/07/1923	Least concern	1.109	1765	Non Forest	Eucalypt open forests	Subtropical
J04578	Dasyurus hallucatus	QM	Kissing Pt, Townsville	Queensland	-19.233333	146.8	Queensland	mainland	Brigalow Belt North	female	18/10/1926	Least concern	NA	NA	unknown	unknown	unknown
M06371	Dasyurus hallucatus	AM	Mackay, North Queensland	Queensland	-21.15	149.183	Queensland	mainland	Central Mackay Coast	female	1/12/1937	Least concern	0.832	1734	Non Forest	Melaleuca forests and woodlands	Subtropical
J04820	Dasyurus hallucatus	QM	Townsville	Queensland	-19.266667	146.8	Queensland	mainland	Brigalow Belt North	male	12/11/1928	Least concern	0.581	1102	Non Forest	Tussock grasslands	Tropical
J06411	Dasyurus hallucatus	QM	Clermont	Queensland	-22.833333	147.633333	Queensland	mainland	Brigalow Belt North	male	4/07/1936	Least concern	0.282	664	Eucalypt Medium Woodland	Eucalypt woodlands	Subtropical
J07038	Dasyurus hallucatus	QM	Goomeri	Queensland	-26.183333	152.066667	Queensland	mainland	South Eastern Queensland	male	11/08/1944	Least concern	0.46	850	Non Forest	Eucalypt open forests	Subtropical
M49643	Dasyurus hallucatus	WAM	16 miles NW of Oenpelli Mission	Northern Territory	-12.316667	133.05	Northern Territory	mainland	Darwin Coastal	female	14/10/1968	Critically Endangered	0.662	1442	Non Forest	Other grasslands, herblands, sedgelands and rushlands	Tropical
M03023	Dasyurus hallucatus	WAM	Kunmunya area	Western Australia	-15.4	124.7	Kimberley	mainland	Northern Kimberley	male	17/06/1954	Endangered	0.535	1315	Eucalypt Medium Woodland	Eucalypt woodlands	Tropical
M03291	Dasyurus hallucatus	WAM	via Onslow	Western Australia	-21.2	116	Pilbara	mainland	Pilbara	unknown	31/10/1957	Endangered	0.094	297	Non Forest	Tussock grasslands	Grassland
M03354	Dasyurus hallucatus	WAM	Near Talga Station, 25 km SW of Marble Bar (Pilbara Dist)	Western Australia	-21	120.1	Pilbara	mainland	Pilbara	unknown	15/06/1958	Endangered	0.096	343	Non Forest	Hummock grasslands	Desert
M03462	Dasyurus hallucatus	WAM	unknown	Western Australia	-21.1	119.7	Pilbara	mainland	Pilbara	male	25/05/1959	Endangered	0.099	341	Non Forest	Hummock grasslands	Desert
M03502	Dasyurus hallucatus	WAM	PLNA	Western Australia	-21.6	119	Pilbara	mainland	Pilbara	unknown	3/07/1959	Endangered	0.096	323	Non Forest	Hummock grasslands	Desert
M03571	Dasyurus hallucatus	WAM	PLNA	Western Australia	-21.6	119	Pilbara	mainland	Pilbara	unknown	17/08/1959	Endangered	0.096	323	Non Forest	Hummock grasslands	Desert
M07863	Dasyurus hallucatus	WAM	Death Adder Creek	Northern Territory	-12.983333	132.783333	Northern Territory	mainland	Pine Creek	male	00/07/1968	Critically Endangered	0.646	1405	Eucalypt Medium Woodland	Melaleuca forests and woodlands	Tropical
M10934	Dasyurus hallucatus	WAM	Dolphin Island	Western Australia	-20.5	116.8	island	island	Pilbara	male	00/06/1970	Endangered	0.086	259	Non Forest	unknown	unknown
M11214	Dasyurus hallucatus	WAM	Dolphin Island	Western Australia	-20.5	116.8	island	island	Pilbara	male	17/07/1970	Endangered	0.086	259	Non Forest	unknown	unknown
M13970	Dasyurus hallucatus	WAM	Oleander Place, Wickham, 6 km N of Roebourne	Western Australia	-20.7	117.1	Pilbara	mainland	Pilbara	male	1/03/1975	Endangered	0.09	281	Non Forest	Hummock grasslands	Desert
M15817	Dasyurus hallucatus	WAM	Mitchell Plateau	Western Australia	-14.6	125.8	Kimberley	mainland	Northern Kimberley	male	28/10/1976	Endangered	0.575	1290	Eucalypt Low Woodland	Eucalypt woodlands	Tropical
M16041	Dasyurus hallucatus	WAM	Pivot Hill, Parry Creek (5 MILES WEST OF TRIG POINT) (Et. Kimberley)	Western Australia	-15.6	128.3	Kimberley	mainland	Victoria Bonaparte	male	10/10/1908	Endangered	0.292	726	Non Forest	Eucalypt woodlands	Grassland
M16042	Dasyurus hallucatus	WAM	Napier Broome Bay	Western Australia	-14.1	126.7	Kimberley	mainland	Northern Kimberley	male	27/03/1910 (29/8/1910?)	Endangered	NA	NA	unknown	unknown	unknown
M63361	Dasyurus hallucatus	WAM	Unknown	Western Australia	-21.59214	121.52368	Pilbara	mainland	Great Sandy Desert	female	00/00/2012	Endangered	0.092	302	Non Forest	Hummock grasslands	Grassland
M62855	Dasyurus hallucatus	WAM	unknown	Western Australia	-20.23764	119.22535	Pilbara	mainland	Pilbara	female	unknown	Endangered	NA	NA	unknown	unknown	unknown
M62857	Dasyurus hallucatus	WAM	Atlas Iron Pardoo Shipping Ore Operation, main access Rd near south limb Pit area	Western Australia	-20.3	119.1	Pilbara	mainland	Pilbara	male	5/01/2013	Endangered	0.087	327	Non Forest	Tussock grasslands	Desert
M63485	Dasyurus hallucatus	WAM	Turner River	Western Australia	-20.8796	118.5883	Pilbara	mainland	Pilbara	female	26/08/2014	Endangered	0.093	306	Non Forest	Eucalypt woodlands	Grassland
M63372	Dasyurus hallucatus	WAM	Roy Hill Construction Rail Camp 1	Western Australia	-20.80178	118.65177	Pilbara	mainland	Pilbara	male	15/07/2015	Endangered	0.092	302	Non Forest	Hummock grasslands	Grassland
M63488	Dasyurus hallucatus	WAM	Turner River	Western Australia	-20.8796	118.5883	Pilbara	mainland	Pilbara	female	26/08/2014	Endangered	0.093	306	Non Forest	Eucalypt woodlands	Grassland
CM06316	Dasyurus hallucatus	ANWC	(illegible) Ant Brockman NT.T. Arnhemland Escarpment	Northern Territory	-12.8333	132.8333	Northern Territory	mainland	Pine Creek	female	20/06/1966	Critically Endangered	0.673	1438	Non Forest	Tropical eucalypt woodlands/grasslands	Tropical
NQG0001	Dasyurus hallucatus	WilsonLab	Pole 13 (Nikki's house), GTE	Northern Territory	-13.85591667	136.4366667	Groote	island	Arnhem Coast	unknown	21/02/2018	unknown	NA	NA	unknown	unknown	unknown
NQG0002	Dasyurus hallucatus	WilsonLab	Alyangula School, GTE	Northern Territory	-13.8506	136.41954	Groote	island	Arnhem Coast	male	27/03/2018	unknown	NA	NA	unknown	unknown	unknown
J09486	Dasyurus hallucatus	QM	Shiptons Flat	Queensland	-15.8	145.266667	Queensland	mainland	Wet Tropics	female	unknown	Least concern	1.305	1817	Rainforest	Eucalypt open forests	Tropical
NQG0004	Dasyurus hallucatus	WilsonLab	Pole 13 (Nikki's house), GTE	Northern Territory	-13.85591667	136.4366667	Groote	island	Arnhem Coast	male	unknown	unknown	NA	NA	unknown	unknown	unknown
NQG0006	Dasyurus hallucatus	WilsonLab	Grid7, Alyangula, GTE	Northern Territory	-13.84388333	136.4216111	Groote	island	Arnhem Coast	female	25/02/2017	unknown	NA	NA	unknown	unknown	unknown
M03789	Dasyurus hallucatus	AM	Dawson river valley, 65 miles N of Taroom, SE QLD	Queensland	-24.71666667	149.9666667	Queensland	mainland	Brigalow Belt South	unknown	5/10/1926	Least concern	0.336	657	Non Forest	Eucalypt woodlands	Subtropical
M08096	Dasyurus hallucatus	AM	Coen, Queensland	Queensland	-13.95	143.2	Queensland	mainland	Cape York Peninsula	male	5/07/1960	Least concern	0.645	1197	Eucalypt Medium Woodland	Eucalypt woodlands	Tropical
M12410	Dasyurus hallucatus	WAM	26 km SW of Mount York, Prince Regent NAtional Park	Western Australia	-15.6	125.3	Kimberley	mainland	Northern Kimberley	female	26/08/1974	Endangered	0.454	1215	Eucalypt Medium Woodland	Eucalypt woodlands	Tropical
AMNH196840	Dasyurus hallucatus	AMNH	Inglis Gap 2000 ft.	Western Australia	-17.1	125.1	Kimberley	mainland	Central Kimberley	male	17/06/1965	Endangered	NA	NA	unknown	unknown	unknown
AMNH196848	Dasyurus hallucatus	AMNH	Kalumburu; 80 ft.	Western Australia	-14.18	126.38	Kimberley	mainland	Northern Kimberley	male	10/01/1966	Endangered	NA	NA	unknown	unknown	unknown
AMNH154521	Dasyurus hallucatus	AMNH	N. Qld.; Cape York, Pascoe Riv., Brown's Creek 200'	Queensland	-12.68	143.04	Queensland	mainland	Cape York Peninsula	male	13/07/1948	Least concern	NA	NA	unknown	unknown	unknown
AMNH35688	Dasyurus viverrinus	AMNH	New York Zool. Soc.	zoo	NA	NA	Other species	unknown	unknown	female	11/08/1917	unknown	NA	NA	unknown	unknown	unknown
AMNH65690	Dasyurus viverrinus	AMNH	Huon Dist., Ruby Creek	Tasmania	-43.1	146.71	Other species	unknown	unknown	male	2/11/1922	unknown	NA	NA	unknown	unknown	unknown
AMNH194015	Dasyurus maculatus	AMNH	N. Qld.; Cape York, Big Tableland "S of Cooktown"	Queensland	-15.72	145.28	Other species	unknown	unknown	female	4/10/1951	Least concern	NA	NA	unknown	unknown	unknown
AMNH109407	Dasyurus albopunctatus	AMNH	New Guinea: Irian Jaya; Bele Riv., 18 km N of Lake Habbema 2200 m.	New Guinea	NA	NA	Other species	unknown	unknown	male	3/12/1938	unknown	NA	NA	unknown	unknown	unknown
AMNH157087	Dasyurus albopunctatus	AMNH	New Guinea: Papua; Milne Bay Prov., Gwariu Riv., 1 mi S of Biniguni, N. slope C. Range c. 200 m	New Guinea	NA	NA	Other species	unknown	unknown	female	6/08/1953	unknown	NA	NA	unknown	unknown	unknown
AMNH183379	Dasyurus maculatus	AMNH	Australia: N. Qld.; Atherton Tableland, Koombooloma Creek S. of Ravenshoe 2500'	Queensland	NA	NA	Other species	unknown	unknown	male	27/05/1959	Least concern	NA	NA	unknown	unknown	unknown
M08615	Dasyurus hallucatus	AM	Rockhampton QLD	Queensland	-23.366	150.533	Queensland	mainland	Brigalow Belt North	female	21/01/1965	Least concern	0.453	909	Non Forest	Eucalypt woodlands	Subtropical
M09097	Dasyurus hallucatus	AM	Yampi Sound WA	Western Australia	-16.1	123.6	Kimberley	mainland	Northern Kimberley	male	unknown	Endangered	NA	805	unknown	unknown	unknown
M22902	Dasyurus hallucatus	AM	Rossville, south of Cooktown, QLD	Queensland	-15.75	145.283	Queensland	mainland	Wet Tropics	male	23/04/1990	Least concern	1.089	1890	Rainforest	Eucalypt woodlands	Tropical
CM01022	Dasyurus hallucatus	ANWC	NT: Cobourg Peninsula Black Point Port Essington	Northern Territory	-11.15	132.15	Northern Territory	mainland	Tiwi Cobourg	male	9/07/1965	Critically Endangered	0.667	1340	Eucalypt Medium Open	Eucalypt open forests	Equatorial
CM01023	Dasyurus hallucatus	ANWC	Smith Point Port Essington Coubourg P.N. N.T.	Northern Territory	-11.1167	132.1333	Northern Territory	mainland	Tiwi Cobourg	male	11/07/1965	Critically Endangered	NA	NA	unknown	unknown	unknown
CM01033	Dasyurus hallucatus	ANWC	LIZARD BAY, PORT BREMER, COBOURG PENINSULA; CAMPSITE NEAR POINT PRIEST	Northern Territory	-11.2167	132.25	Northern Territory	mainland	Tiwi Cobourg	male	19/07/1965	Critically Endangered	NA	NA	unknown	unknown	unknown
CM01035	Dasyurus hallucatus	ANWC	Smith Point Port Essington Coubourg P.N. N.T.	Northern Territory	-11.1167	132.1333	Northern Territory	mainland	Tiwi Cobourg	female	21/07/1965	Critically Endangered	NA	NA	unknown	unknown	unknown
CM01210	Dasyurus hallucatus	ANWC	Cobourg P.N. N.T. Black Point	Northern Territory	-11.15	132.15	Northern Territory	mainland	Tiwi Cobourg	female	24/02/1966	Critically Endangered	0.667	1340	Eucalypt Medium Open	Eucalypt open forests	Equatorial
CM01223	Dasyurus hallucatus	ANWC	Caiman Creek Cobourg P.N. NT	Northern Territory	-11.2667	132.2333	Northern Territory	mainland	Tiwi Cobourg	female	4/03/1966	Critically Endangered	0.679	1348	Eucalypt Medium Open	Eucalypt open forests	Equatorial
M15158	Dasyurus hallucatus	WAM	Western Australia, Mungowarra Pool	Western Australia	-21.3	116.3	Pilbara	mainland	Pilbara	male	unknown	Endangered	0.099	308	Non Forest	Hummock grasslands	Grassland
CM06317	Dasyurus hallucatus	ANWC	Mt Brockman N.T. Arnhemland	Northern Territory	-12.8333	132.8333	Northern Territory	mainland	Pine Creek	female	20/06/1966	Critically Endangered	0.673	1438	Non Forest	Tropical eucalypt woodlands/grasslands	Tropical
CM07001	Dasyurus hallucatus	ANWC	NT: Darwin + Katherine district - Mudginbarry Alligator River Region N.T.	Northern Territory	-12.6	132.8667	Northern Territory	mainland	Pine Creek	male	1/04/1971	Critically Endangered	0.691	1466	Non Forest	Eucalypt open forests	Tropical
CM07009	Dasyurus hallucatus	ANWC	Nourlangie Rock Area N.T./ NT: Darwin + Katherine district - Mt. Brockman Range	Northern Territory	-12.8667	132.8	Northern Territory	mainland	Pine Creek	female	23/06/1971	Critically Endangered	0.676	1425	Non Forest	Tropical eucalypt woodlands/grasslands	Tropical
CM07028	Dasyurus hallucatus	ANWC	8 km NW of Pine Ck. NT: Darwin + Katherine district - 97 miles N of Katherine - between Pine Creek and Adelaide River	Northern Territory	-13.7667	131.7667	Northern Territory	mainland	Pine Creek	male	19/07/1971	Critically Endangered	0.605	1231	Non Forest	Tropical eucalypt woodlands/grasslands	Tropical
CM07288	Dasyurus hallucatus	ANWC	NT: Arnhem Land Koolandjorluk, Dead Adder Creek	Northern Territory	-13.1	132.95	Northern Territory	mainland	Arnhem Plateau	female	8/07/1972	Critically Endangered	0.632	1367	Non Forest	Eucalypt open forests	Tropical
CM07886	Dasyurus hallucatus	ANWC	V.O.P. Falls	Northern Territory	-13.4611	132.4333	Northern Territory	mainland	Arnhem Plateau	female	14/07/1973	Critically Endangered	0.616	1348	Non Forest	Tropical eucalypt woodlands/grasslands	Tropical
CM15494	Dasyurus hallucatus	ANWC	NT Darwin	Northern Territory	-12.45	130.8333	Northern Territory	mainland	Darwin Coastal	female	25/09/1978	Critically Endangered	0.764	1681	Non Forest	unknown	Equatorial
CM15495	Dasyurus hallucatus	ANWC	NT Darwin	Northern Territory	-12.45	130.8333	Northern Territory	mainland	Darwin Coastal	male	25/09/1978	Critically Endangered	0.764	1681	Non Forest	unknown	Equatorial
CM15496	Dasyurus hallucatus	ANWC	NT: Darwin	Northern Territory	-12.45	130.8333	Northern Territory	mainland	Darwin Coastal	female	21/09/1978	Critically Endangered	0.764	1681	Non Forest	unknown	Equatorial
DCM10005	Dasyurus hallucatus	ANWC	2 miles S of Adelaide River Township, S of Darwin NT	Northern Territory	-13.3333	131.1167	Northern Territory	mainland	Pine Creek	male	27/01/1972	Critically Endangered	0.68	1336	Eucalypt Low Woodland	Tropical eucalypt woodlands/grasslands	Tropical
U05775	Dasyurus hallucatus	MAGNT	London Lagoon, Power Road,McMinns Lagoon, Darwin Area	Northern Territory	-12.51666667	131.0833333	Northern Territory	mainland	Darwin Coastal	male	24/05/1998	Critically Endangered	0.789	1520	Non Forest	Eucalypt open forests	Tropical
JM07188	Dasyurus hallucatus	QM	Spencer Ck, W & E, watershed, Mt Windsor Tableland	Queensland	-16.3	145.083333	Queensland	mainland	Wet Tropics	male	2/04/1976	Least concern	1	1448	Eucalypt Medium Woodland	Eucalypt open forests	Subtropical
JM15024	Dasyurus hallucatus	QM	Tichum Creek Bridge	Queensland	-16.966667	145.533333	Queensland	mainland	Einasleigh Uplands	female	29/09/2001	Least concern	0.715	2082	Non Forest	Eucalypt woodlands	Subtropical
JM15131	Dasyurus hallucatus	QM	Mount Ball	Queensland	-23.316667	147.666667	Queensland	mainland	Brigalow Belt North	male	30/07/1975	Least concern	0.3	704	Non Forest	Eucalypt woodlands	Subtropical
JM18941	Dasyurus hallucatus	QM	Kairi, Atherton Tableland	Queensland	-17.215	145.54	Queensland	mainland	Wet Tropics	male	1/04/2008	Least concern	NA	NA	unknown	unknown	unknown
JM20236	Dasyurus hallucatus	QM	Ravenshoe Area	Queensland	-17.6	145.48	Queensland	mainland	Wet Tropics	male	before 2015	Least concern	NA	NA	unknown	unknown	unknown
JM20237	Dasyurus hallucatus	QM	Ravenshoe Area	Queensland	-17.6	145.48	Queensland	mainland	Wet Tropics	female	before 2015	Least concern	NA	NA	unknown	unknown	unknown
JM20259	Dasyurus hallucatus	QM	Herberton end of the Herberton-Irvinebank Road.	Queensland	-17.428	145.19	Queensland	mainland	Einasleigh Uplands	male	6/06/2007	Least concern	NA	NA	unknown	unknown	unknown
M06966	Dasyurus hallucatus	WAM	16 miles N of Pine Creek	Northern Territory	-13.7	131.966667	Northern Territory	mainland	Pine Creek	female	9/09/1964	Critically Endangered	0.597	1240	Non Forest	Tropical eucalypt woodlands/grasslands	Tropical
M07161	Dasyurus hallucatus	WAM	Koolan Island	Western Australia	-16.1	123.8	island	island	Northern Kimberley	male	7/06/1965	Endangered	NA	NA	unknown	unknown	unknown
M09309	Dasyurus hallucatus	WAM	Bigge Island (Bonaparte Archipelago)	Western Australia	-14.5	125.2	island	island	Northern Kimberley	male	4/06/1972	Endangered	0.52	1225	Eucalypt Medium Woodland	Eucalypt woodlands	unknown
M09349	Dasyurus hallucatus	WAM	Wollaston Island	Western Australia	-14.5	125.5	island	island	Northern Kimberley	male	10/06/1972	Endangered	0.504	NA	unknown	unknown	unknown
M60755	Dasyurus hallucatus	WAM	Port Hedland	Western Australia	-20.8	118.7	Pilbara	mainland	Pilbara	female	18/09/2008	Endangered	0.092	302	Non Forest	Hummock grasslands	Grassland
AMNH108871	Dasyurus hallucatus	AMNH	Australia: N. Qld.; Cape York, Coen.	Queensland	-13.946	143.1987	Queensland	mainland	Cape York Peninsula	female	6/04/1938	Least concern	NA	NA	unknown	unknown	unknown
AMNH154531	Dasyurus hallucatus	AMNH	Australia: N. Qld.; Cape York, Helenvale, 20 mi. S. of Cooktown. +/- 500 ft.	Queensland	-15.71667	145.21667	Queensland	mainland	Cape York Peninsula	male	17/09/1948	Least concern	NA	NA	unknown	unknown	unknown
AMNH108877	Dasyurus hallucatus	AMNH	Australia: N. Qld.; Cape York, Port Stuart	Queensland	-14.11	143.48	Queensland	mainland	Cape York Peninsula	female	10/08/1938	Least concern	NA	NA	unknown	unknown	unknown
AMNH154515	Dasyurus hallucatus	AMNH	Australia: N. Qld.; Cape York, Red Island Point +/- 500'	Queensland	-10.85	142.36667	Queensland	mainland	Cape York Peninsula	female	23/05/1948	Least concern	NA	NA	unknown	unknown	unknown
AMNH155120	Dasyurus hallucatus	AMNH	Australia: N. Qld.; Cape York, Shipton's Flat 800'	Queensland	-15.8	145.266667	Queensland	mainland	Wet Tropics	female	16/01/1950	Least concern	NA	NA	unknown	unknown	unknown
AMNH155119	Dasyurus hallucatus	AMNH	Australia: N. Qld.; Cape York, Shipton's Flat 800'	Queensland	-15.8	145.266667	Queensland	mainland	Wet Tropics	female	23/12/1949	Least concern	NA	NA	unknown	unknown	unknown
AMNH155118	Dasyurus hallucatus	AMNH	Australia: N. Qld.; Cape York, Shipton's Flat 800'	Queensland	-15.8	145.266667	Queensland	mainland	Wet Tropics	female	5/12/1949	Least concern	NA	NA	unknown	unknown	unknown
AMNH155116	Dasyurus hallucatus	AMNH	Australia: N. Qld.; Cape York, Shipton's Flat 800'	Queensland	-15.8	145.266667	Queensland	mainland	Wet Tropics	male	14/12/1948	Least concern	NA	NA	unknown	unknown	unknown
AMNH194013	Dasyurus hallucatus	AMNH	Australia: N. Qld.; Cape York, Shipton's Flat, "S. of Cooktown"	Queensland	-15.8	145.266667	Queensland	mainland	Wet Tropics	male	7/07/1951	Least concern	NA	NA	unknown	unknown	unknown
AMNH194008	Dasyurus hallucatus	AMNH	Australia: N. Qld.; Cape York, Shipton's Flat, "S. of Cooktown"	Queensland	-15.8	145.266667	Queensland	mainland	Wet Tropics	male	10/05/1951	Least concern	NA	NA	unknown	unknown	unknown
AMNH154518	Dasyurus hallucatus	AMNH	Australia: N. Qld.; Cape York, Tozer Range, North Foot, 400'	Queensland	-12.78	143.22	Queensland	mainland	Cape York Peninsula	female	10/07/1948	Least concern	NA	NA	unknown	unknown	unknown
AMNH154517	Dasyurus hallucatus	AMNH	Australia: N. Qld.; Cape York, Tozer Range, North Foot, 400'	Queensland	-12.78	143.22	Queensland	mainland	Cape York Peninsula	male	9/05/1948	Least concern	NA	NA	unknown	unknown	unknown
AMNH154523	Dasyurus hallucatus	AMNH	Australia: N. Qld.; Cape York, Wenlock, Batavia Riv.	Queensland	-12.65	142.68	Queensland	mainland	Cape York Peninsula	male	22/07/1948	Least concern	NA	NA	unknown	unknown	unknown
AMNH160033	Dasyurus hallucatus	AMNH	Australia: W. A.; Port Hedland	Western Australia	-20.8	118.7	Pilbara	mainland	Pilbara	unknown	15/03/1958	Endangered	0.092	302	Non Forest	Hummock grasslands	Grassland
