# Supplementary material for: Skull shape of a widely distributed, endangered marsupial reveals little evidence of local adaptation between fragmented populations
Source: Ecol Evol. 2020 Aug 18;10(18):9707–20. doi: 10.1002/ece3.6593 (PMC7520215; doi:10.1002/ece3.6593)
Supplement: Supplementary file 4 — SupInfo3 [file ECE3-10-9707-s004.csv]

ID	AMNH160033	AMNH154523	AMNH154517	AMNH154518	AMNH194008	AMNH194013	AMNH155116	AMNH155118	AMNH155119	AMNH157087	AMNH155120	AMNH154515	AMNH108877	AMNH154531	AMNH108871	M60755	M09349	M09309	M07161	M06966	JM20259	JM20237	JM20236	JM18941	JM15131	JM15024	JM07188	U05775	DCM10005	CM15496	CM15495	CM15494	CM07886	CM07288	CM07028	CM07009	CM07001	CM06317	M15158	CM01223	CM01210	CM01035	CM01033	CM01023	CM01022	M22902	M09097	M08615	AMNH183379
X SUR right squamosal 9	-7.917739105	-5.561149597	-0.021312432	11.66115341	14.6172699	0.623137379	-4.118393326	-1.605483246	12.57093124	6.170921326	13.22552795	19.3816864	12.5903183	16.15231628	16.8395462	1.976582718	10.93940887	11.25813522	4.232144928	8.763776398	-4.315151596	1.99251709	21.25171356	0.351955509	21.60238495	-1.991523743	11.45856476	1.998972893	9.185332489	-8.201557159	3.647875595	2.922229767	-8.703251648	6.452281189	5.845023346	-6.833390808	8.400602722	-7.199875641	-7.426831055	5.868363571	-4.513521957	2.952071762	1.68982296	-5.646815109	-5.015505981	4.283725357	11.18079529	0.042943677	10.34974136
Y SUR right squamosal 9	-0.608920336	1.26520071	2.176533318	-20.28112946	-21.63514252	1.361286449	2.073600197	-1.214749813	-20.35499573	-27.15205078	-21.54979706	-18.65090485	-20.81296387	-22.65014191	-12.43813477	-38.97118835	-33.07822876	-29.3755249	-33.86796875	-32.28058777	-31.31146545	-5.744105148	-2.006908417	-28.22590637	1.072955799	-27.40504761	-27.34728699	-37.33771057	-24.53832855	-5.124746704	-27.63755493	-24.32283936	-7.782777405	-21.74686127	-26.47205505	-5.969281387	-24.93688965	-5.662426376	-26.26002808	-22.97975311	-4.690721512	-20.93230286	-26.450354	-5.173316574	-6.787963867	-8.030381012	-10.44358902	-10.74875488	-30.78800354
Z SUR right squamosal 9	-2.861994362	-3.234133148	-4.522463226	10.41826706	11.37345581	-2.997316742	-5.004721069	-0.502024126	12.36194153	21.1221405	13.27088318	10.18008347	11.91760254	12.61495209	-1.118531609	0.630998516	27.62636719	32.37735901	32.9296875	31.8157135	-28.89041443	-18.96365967	-19.05041504	-16.35287781	-21.32722321	-19.00615692	-26.09805603	-11.41634979	-1.872385216	-27.7191864	3.744945908	2.121383095	-23.08740082	1.014967442	1.492285728	-26.36871033	1.413786983	-24.84707642	-9.908646393	1.615990639	-25.01569672	0.390773916	7.600836945	-32.7040802	-27.99773865	-14.30823364	-10.165271	-21.10639343	21.8328125
X SUR right squamosal 8	-6.298199463	-3.568037033	2.128658485	14.22695313	17.43749542	2.544896507	-2.15386467	0.035610524	14.83697815	8.785485077	15.75491028	22.38518066	15.0818573	19.72644806	17.90686798	3.794273376	11.0378067	12.92644653	6.232711411	10.46627808	-3.963120651	4.173575592	20.34476624	2.240510368	19.78080139	-1.790480232	11.90031509	5.435933685	12.02881393	-10.75926514	7.104634094	5.896076965	-10.94642258	9.272096252	9.467266083	-9.74624176	11.38661346	-10.04158859	-9.874394226	8.856745148	-6.090832138	5.593784714	4.78973465	-9.439139557	-8.087683868	2.660116577	11.98695602	-2.569265938	14.40350342
Y SUR right squamosal 8	0.811061859	2.800384712	3.647954559	-19.35015106	-20.28846741	2.711767769	3.19944458	-0.451316214	-19.22086945	-25.68548279	-20.53162231	-17.26583252	-19.41858215	-21.37891083	-9.899734497	-37.75816345	-31.27427063	-27.98717651	-32.56651001	-30.8918457	-33.34171143	-6.334967422	0.653013515	-29.48212891	3.165070152	-28.78874512	-28.9938385	-36.42416992	-23.86965637	-4.440732956	-27.41254883	-23.61329346	-6.090705109	-21.04707489	-25.70485535	-5.254084015	-24.5655304	-4.713390732	-26.36547852	-22.60854645	-3.992259979	-20.43352509	-25.76308594	-3.128426743	-5.346414948	-6.286016083	-8.632822418	-9.872312927	-29.28643799
Z SUR right squamosal 8	-5.373111343	-5.982780075	-6.421754456	10.2578804	11.25799332	-5.432117844	-7.303160858	-2.411982346	12.34375	21.23116913	12.80522919	9.798686218	11.24320908	12.88475189	-2.99264946	-0.569762039	24.74454803	30.52521973	30.88912048	29.40272827	-26.61505737	-20.3195343	-20.21466675	-14.56974945	-22.86498718	-16.79123993	-23.87614441	-12.95381622	-0.752963305	-27.77163086	4.87696991	2.789331245	-22.88279572	1.629691315	3.505321121	-26.31288757	2.73150444	-24.77587433	-12.62693253	2.714327049	-25.01869507	1.284709263	9.270336151	-32.93222351	-28.02713623	-15.47400665	-11.73304596	-22.50139465	21.8636795
X SUR right squamosal 7	0.424104881	4.986197281	9.127457428	19.40437012	22.40828094	9.922136688	5.022630692	5.943285751	19.50073395	14.63369141	20.61152344	27.93141785	19.53179169	27.05086975	16.91280212	6.510718536	8.689601898	14.19150238	7.616979218	11.86077042	0.030563667	10.88547516	15.57677002	8.690892792	13.43602142	1.853279305	15.08749084	10.15034866	19.50402679	-17.49434967	15.79781799	12.97996368	-17.48413544	15.92109375	18.09482422	-16.79629059	18.8526947	-16.81799469	-13.45913544	16.19456635	-10.98825531	12.37997894	13.21869049	-18.30703888	-16.23707886	-2.931596565	11.62045441	-9.756196594	22.425383
Y SUR right squamosal 7	2.403346062	3.225785828	4.280046844	-16.88349609	-16.83187714	3.568332291	4.199741364	0.361324692	-17.07615814	-22.82500305	-17.53038483	-13.97068024	-15.91343994	-17.5349762	-5.555844498	-33.5223938	-25.79943237	-23.33442383	-27.50546875	-26.14446411	-36.39347534	-7.392321014	4.414830017	-30.15776367	5.657026672	-31.6864624	-31.93729858	-30.57662354	-22.29300079	-5.77771225	-26.06993103	-21.95211945	-5.284621811	-19.47880402	-23.86649628	-6.069993973	-23.07564087	-5.289793777	-22.56808929	-21.44889374	-4.856812286	-19.48481903	-24.16966095	-4.1563694	-6.608441925	-4.621433258	-4.351900864	-10.96384048	-24.59624634
Z SUR right squamosal 7	-9.178553009	-9.505789185	-9.313658142	7.059759521	6.881498718	-8.732771301	-9.866003418	-4.518953323	9.22756424	17.41343231	8.77164917	4.97247467	6.741910553	8.498182678	-9.055446625	-3.928194427	19.6250351	25.97867126	25.80327148	23.74985504	-20.81468964	-20.57690125	-25.25316772	-12.08303375	-27.19403381	-11.88974762	-18.26746063	-17.54528656	-2.474371529	-27.04321899	3.458792496	0.769339991	-20.91231232	-0.192865324	2.284171486	-24.67513885	1.647911263	-23.20020447	-19.82194977	1.77090168	-24.68293762	0.726684904	7.966488647	-29.65120239	-26.08121643	-18.54386902	-16.44626923	-24.36571503	17.3249054
X SUR right squamosal 6	0.395270467	4.540804291	9.137342834	20.31016846	23.46726227	9.638845825	5.323174667	5.876398468	20.15739594	15.52421112	21.42732239	28.88035889	20.59608002	27.78571167	17.03787994	8.616187286	11.25666504	16.30908356	9.829585266	13.97784729	-1.908206749	11.07676926	13.50350342	8.489310455	11.64787674	0.214473677	12.96247864	14.35303955	20.53167114	-18.47862091	17.39586639	14.31242218	-18.08355103	17.15431824	19.38244476	-17.99902802	20.23758698	-18.34403992	-13.68069153	17.30669403	-11.46239624	13.33578033	14.05620422	-19.80456543	-17.36671753	-3.760765076	11.48991928	-11.77810898	23.44268188
Y SUR right squamosal 6	1.203615665	1.983216286	3.750529099	-14.68202667	-14.16096191	2.838250923	3.335337448	-0.522775412	-14.72409363	-19.9285202	-15.10932465	-10.60467224	-13.69582977	-14.03963013	-2.781653214	-33.02900696	-23.42106628	-21.98093567	-26.23694763	-24.57106018	-36.36995544	-9.765553284	6.613101959	-30.08816528	7.735696411	-31.1277832	-31.70797119	-30.63086853	-19.87540741	-3.421859741	-23.0765976	-19.87359924	-2.948683929	-17.79624176	-20.56631622	-3.677727127	-19.95349884	-3.429590988	-24.93426361	-18.75521393	-2.908883286	-17.67368164	-20.91606293	-0.863912487	-2.929663849	-2.131833267	-1.598398113	-8.396039581	-20.44892426
Z SUR right squamosal 6	-12.2467804	-13.57203522	-12.71381149	8.011684418	8.343598938	-11.8716835	-13.49560852	-7.146570587	10.29669952	19.13332367	10.36375198	6.573612213	7.447012329	9.997077179	-9.043752289	-2.997319412	18.65808716	26.3795105	26.40779419	23.82266693	-17.99167023	-21.7478363	-23.08470001	-9.281079102	-25.54600067	-9.435118866	-15.92939453	-15.37906036	0.027784351	-26.01229248	5.611226654	2.13867836	-20.07996216	1.007807732	4.225779724	-23.2378067	4.827582932	-22.14955444	-22.26864624	3.307565689	-23.64193726	1.990075874	9.44070282	-27.33335571	-24.45440216	-17.31015625	-15.30856628	-24.10679626	20.80393066
X SUR right squamosal 5	1.81211338	6.05304985	10.2592308	20.98838196	23.86799011	11.17801208	6.663288116	7.17837677	20.71970215	15.98612976	21.93303528	29.28592224	21.01224365	28.56522827	16.11476135	9.107784271	10.81572189	16.14087524	9.911300659	13.65654144	-0.97887907	12.3009819	11.64141541	9.668557739	10.08676834	1.135084343	13.61397095	15.17553101	21.96166382	-19.87082214	18.78543854	15.3875351	-19.36684265	18.28701782	20.9036911	-19.21287689	21.56676636	-19.36228333	-13.46377869	18.37799377	-12.61341782	14.60532074	15.17860718	-20.72518921	-18.52070465	-5.133174133	10.71002502	-13.31469879	24.33219757
Y SUR right squamosal 5	0.58757658	1.110265732	2.953076744	-13.42876434	-12.76699982	2.143905067	2.5500103	-1.066599178	-13.56658478	-18.57443085	-13.7899765	-9.190155792	-12.37694473	-12.43736725	-1.944606209	-31.75983887	-21.60659485	-20.47142792	-24.67958984	-22.87726135	-36.05571289	-10.79582214	6.508569336	-29.24950867	7.969583893	-30.84049072	-31.30273438	-28.98494873	-18.21139526	-3.727740479	-21.6907135	-18.89470062	-3.136991882	-16.91029816	-19.84035797	-4.178421402	-18.67598419	-3.75498085	-24.40494385	-17.74366913	-3.180187988	-16.71564178	-19.82483826	-1.275386524	-3.26072464	-1.470532513	-0.666611767	-8.665776825	-18.17665253
Z SUR right squamosal 5	-12.97165833	-14.66940002	-13.50467987	7.189994812	7.111533356	-12.41622772	-14.30638275	-7.779239655	9.458691406	18.17392731	9.23547821	5.614056396	6.426057434	8.913646698	-9.836865234	-2.97165184	18.45307159	25.92131653	25.94078369	23.29777374	-16.42660522	-21.01400757	-23.61184387	-8.173577881	-25.82174072	-7.889563751	-14.34906464	-15.46657104	-1.012100315	-24.91814423	4.841032028	1.29692421	-18.80858765	-0.026420924	3.599497986	-21.96964874	4.389131165	-20.95500336	-24.14479218	2.338926888	-22.61331482	1.325050831	8.519750977	-25.50728149	-22.82069092	-17.2696106	-15.72437439	-23.52074432	19.09146271
X SUR right squamosal 4	-4.734443665	-1.520543385	3.807929611	15.5591629	18.75057526	4.333011627	-0.524892044	1.410268211	16.00830994	10.17508392	16.96860504	23.9158493	16.20784454	21.63759918	17.94812317	4.24016304	10.28546829	13.2169342	6.512236023	10.69387589	-2.917230988	5.819893646	19.58509216	3.769067383	18.57349854	-0.866522598	12.90329285	6.502229309	13.80847778	-12.31989288	9.11741333	7.598600006	-12.5566864	10.83552094	11.52007065	-11.40727768	13.20848389	-11.62696915	-10.97564392	10.57307816	-7.157514191	7.168201447	6.713015747	-11.59955902	-10.00758438	1.455657578	12.10261078	-4.125406265	16.38270721
Y SUR right squamosal 4	1.555006599	3.238164902	4.16467514	-19.09719696	-19.79814301	3.353359222	3.91210556	-0.020229858	-18.96370392	-25.31942749	-20.15419464	-16.92008667	-18.89181366	-21.0423645	-9.029304504	-36.82998047	-30.32862549	-27.1155426	-31.5280365	-30.00088501	-34.29082642	-6.219498825	1.454379177	-29.85599976	3.797578812	-29.59680481	-29.88155518	-35.33654175	-23.84790192	-4.907036209	-27.65466614	-23.53877258	-6.08200531	-20.86086884	-25.29636841	-5.736093521	-24.7669693	-4.957152557	-25.42244873	-22.63437042	-4.360006332	-20.53391876	-25.34200439	-3.653171158	-5.732528305	-6.023242569	-7.875624084	-10.33830795	-28.69825134
Z SUR right squamosal 4	-6.04835701	-6.610165405	-6.813820648	9.478876495	10.22678909	-5.983267212	-7.69230423	-2.745535278	11.63374329	20.2239212	11.87818298	8.742743683	10.04209442	11.82799606	-4.62662468	-1.598486137	23.36350098	29.33378296	29.49932556	27.90231323	-25.54991302	-20.40623169	-21.66348724	-14.26398315	-24.15602417	-15.81494293	-22.83133545	-14.37784576	-1.136603928	-27.80222778	4.55434761	2.341333771	-22.58735809	1.238848591	3.437890244	-26.23245544	2.607531548	-24.65624847	-14.01874084	2.505967522	-25.1635498	1.158843613	8.83275528	-32.55100708	-27.8799469	-16.42358398	-13.07321167	-23.19796448	20.61352081
X SUR right squamosal 3	-6.396667862	-3.662916183	1.695615959	13.22026062	16.24187469	2.421522522	-2.441545105	-0.24548254	14.00519714	7.668517303	14.69105225	21.10223999	13.98173676	18.29195099	17.09367676	2.547600365	10.28097305	11.69468536	4.709142685	9.105632019	-3.267202759	3.811720276	20.73093719	1.889967537	20.51523438	-1.197245693	12.58416748	3.333983231	11.14844437	-9.87253952	5.799474716	4.778857803	-10.36594696	8.211537933	8.116384888	-8.666526794	10.2732338	-8.924146271	-8.770315552	7.721272278	-5.554676437	4.632933426	3.751319122	-7.935655975	-6.981760406	3.108748055	11.52692032	-1.523224449	12.68233109
Y SUR right squamosal 3	0.410102797	2.003111076	2.965870667	-20.002388	-21.28666534	2.312045479	2.939062309	-0.72281251	-20.01730194	-26.84789429	-21.44264069	-18.21721802	-20.30683746	-22.44076385	-11.43175201	-38.0582489	-32.09327698	-28.60269775	-33.07857361	-31.42851257	-32.51970825	-5.457195282	-1.09419241	-28.76496277	1.75387001	-28.37914429	-28.39199219	-36.43681641	-24.67031097	-5.493366241	-28.02413025	-24.48383484	-7.610820007	-21.67867126	-26.66125793	-6.446437073	-25.17849731	-5.785955048	-25.44724274	-23.11603088	-4.918951416	-21.05504303	-26.44269409	-5.045209885	-6.954623413	-7.473749542	-9.750312042	-11.27293167	-30.31286011
Z SUR right squamosal 3	-3.616057587	-4.285861588	-4.968545151	9.733695984	10.52331009	-3.777737808	-5.524756622	-1.123976231	11.77113647	20.36137085	12.34771118	9.085314178	10.73937988	11.8509697	-2.883171654	-0.448812485	26.10690613	31.05019226	31.33280334	30.11516418	-27.83803406	-19.23323517	-20.66527557	-15.88644257	-22.89925079	-17.94260254	-24.96014557	-12.97531738	-1.971738625	-27.67285156	3.438558578	1.735367203	-22.8907608	0.709435081	1.84309845	-26.33743286	1.368177414	-24.82822418	-11.33576202	1.553573608	-25.12735138	0.38675561	7.645291901	-33.06965027	-28.1168396	-15.35281372	-11.81692505	-21.96789703	20.71570892
X SUR right squamosal 22	2.592919731	7.287845612	11.01794434	20.95118103	23.69858856	12.05639114	7.434828949	7.817996216	20.90500641	16.13011322	22.01270752	29.35231018	20.81858826	28.73197021	15.79038391	8.435067749	9.382072449	15.27791138	8.764030457	12.77612152	0.190763068	12.80240326	12.10679245	10.42606964	10.05318222	2.206726646	14.91874695	13.58425903	22.18560181	-20.05766602	18.85079041	15.27907562	-19.80496216	18.24544067	20.61795044	-19.34319305	21.99518127	-19.50575104	-13.70659485	18.61148834	-12.91173859	14.80009918	15.55182953	-20.75918121	-18.77223358	-5.404836273	10.49440384	-13.01254883	24.86981506
Y SUR right squamosal 22	1.041140842	1.603573036	3.175206757	-14.24410095	-13.60747528	2.423284721	2.993987846	-0.691729784	-14.52894135	-19.66228027	-14.67732697	-10.49321899	-13.13788605	-13.73947449	-2.884571266	-31.54510193	-22.24040222	-20.6812027	-24.79612427	-23.12937317	-36.35619812	-9.808748627	6.015792465	-29.24615479	7.002719116	-31.51020203	-31.62915955	-28.16309814	-19.28231659	-4.895271301	-22.8944809	-19.64570465	-4.066553116	-17.58736267	-21.04395447	-5.335168839	-20.21469421	-4.791558456	-22.78604431	-19.00066376	-3.999845505	-17.48403473	-21.14460449	-3.010565948	-5.02053299	-2.80943985	-1.651559067	-10.10379715	-19.77939148
Z SUR right squamosal 22	-11.78587799	-12.85816956	-12.17393799	6.42315979	6.008649826	-11.31709747	-12.68496017	-6.717485809	8.662194061	17.00501099	8.177580261	4.171282196	5.561045837	7.527089691	-10.57320709	-3.695495605	18.56822815	25.29627228	25.57177582	22.95859528	-17.06691132	-20.49867401	-25.02693024	-9.288349915	-27.04738159	-8.569137573	-14.84133301	-16.8883194	-2.235773659	-25.45095062	3.373262024	0.356869602	-19.18200073	-0.791872168	1.978371048	-22.52203522	2.837376785	-21.47700195	-23.52992249	1.615302277	-23.11578064	0.645849276	7.485428619	-26.10631714	-23.24613495	-17.94251099	-16.7924408	-23.71935425	17.22608795
X SUR right squamosal 21	3.861874008	9.095288849	12.26698227	21.12583618	23.91328888	13.49214783	8.666937256	8.873957825	21.18397675	16.24033051	22.27064819	29.5329834	20.75679321	29.15537415	15.04010468	7.788565063	7.743527222	14.16494446	7.782807159	11.82442322	1.830737305	13.84052582	11.89008331	11.61276169	9.6009552	3.636328506	16.52398529	12.18412018	23.00305481	-20.59287415	19.39644775	15.69952393	-20.51028595	18.58450012	21.13546906	-19.70185089	22.45529938	-19.7602066	-13.9708313	19.0508316	-13.51106567	15.41845398	16.46121063	-21.29878693	-19.20153656	-6.115559006	10.06708832	-13.45020905	25.03352661
Y SUR right squamosal 21	1.085102844	1.610750008	3.037919617	-14.56348114	-14.07380981	2.479277802	3.077032661	-0.536826515	-15.10369263	-20.24911041	-14.97523193	-11.34483337	-13.50391388	-14.44122162	-3.666558838	-30.85872498	-22.23150177	-20.3816452	-24.26053772	-22.79110565	-36.46671753	-9.122942352	5.25291481	-28.91976929	5.995173645	-31.99651184	-31.39105835	-26.7809845	-20.00559998	-6.282394409	-23.5825592	-20.13391724	-5.183283234	-17.99060059	-22.10338898	-6.734727478	-21.020784	-6.104339981	-21.17331848	-19.78043213	-5.109771347	-18.00950317	-22.09490967	-4.97751236	-6.956825256	-3.785572433	-2.190234566	-11.66956558	-20.45675659
Z SUR right squamosal 21	-10.64043655	-11.20770721	-11.03855362	5.305481339	4.492077255	-10.26203537	-11.17353897	-5.824187469	7.486779785	15.47534637	6.669437408	2.348600578	4.273374557	5.700461578	-11.62181244	-4.39066124	18.45048981	24.6364212	24.74986572	22.24645996	-17.2519577	-19.75157318	-26.6840332	-10.13891754	-28.61399231	-8.79017868	-14.94871826	-18.37131195	-3.981628799	-25.32547455	1.631087112	-0.992823124	-18.92974091	-1.987077141	0.120071137	-22.42158813	0.735872602	-21.23759918	-23.62872314	0.27514956	-23.22888794	-0.367476463	6.123293304	-26.20401306	-22.97637634	-18.6292099	-17.99154205	-24.07182312	14.74083405
X SUR right squamosal 20	-5.084983444	-1.938441849	3.246811676	14.57344971	17.61377563	3.95948143	-0.968451214	0.941353893	15.18266602	9.107888794	15.95141754	22.67983856	15.18138733	20.22592926	17.36915741	3.140169144	9.734170532	12.18063889	5.210131073	9.546146393	-2.473376465	5.296895218	20.14446411	3.282435608	19.4381485	-0.512084532	13.36086578	4.599914551	12.83572083	-11.37549286	7.767759705	6.449978638	-11.83690796	9.761190033	10.1663414	-10.30038223	12.06685791	-10.49301834	-10.08301544	9.429553986	-6.548583221	6.179722977	5.607853699	-10.08281021	-8.803134918	2.023960876	11.83399277	-2.963336754	14.82639465
Y SUR right squamosal 20	1.313214684	2.820323181	3.568684387	-19.72617035	-20.75554199	2.997913933	3.558740997	-0.250400662	-19.67783966	-26.45175171	-21.0184494	-17.85477142	-19.75697937	-22.05754242	-10.48052292	-37.20539856	-31.26850586	-27.84817505	-32.21021423	-30.65780334	-33.57129517	-5.410830688	-0.084155637	-29.28835449	2.488301277	-29.21621704	-29.28327637	-35.51191406	-24.59507904	-5.747049713	-28.18451233	-24.36136169	-7.332808685	-21.499823	-26.50550842	-6.672071838	-25.32692871	-5.806690216	-24.75926819	-23.17823639	-5.099145126	-21.07882385	-26.40047913	-5.02752037	-6.951622772	-7.004476166	-9.041148376	-11.50936203	-29.85740051
Z SUR right squamosal 20	-4.45150528	-5.019828033	-5.536340332	9.193196106	9.811928558	-4.535680771	-6.142565536	-1.674603081	11.31249924	19.64994965	11.57130127	8.278886414	9.853639221	11.17816238	-4.334968948	-1.39515934	24.55597076	29.84463501	29.98385315	28.61552124	-26.79772644	-19.51296539	-21.93627472	-15.40236664	-24.16360931	-16.96348572	-23.916922	-14.25673218	-2.041608429	-27.81239624	3.368153381	1.543512154	-22.70832977	0.592405128	2.270702362	-26.34657593	1.459029675	-24.76686401	-12.66052933	1.630650902	-25.22879791	0.456200314	7.732318878	-32.99124451	-28.0598877	-16.22341614	-13.04466553	-22.79329987	19.84377594
X SUR right squamosal 2	-1.071305847	2.911256599	7.655665588	19.03087769	22.28408051	8.227703857	3.500159073	4.693480682	18.99253998	14.17615051	20.22057648	27.83157349	19.4654007	26.42833862	17.99326172	7.003058624	10.18340454	15.10570221	8.576714325	12.82063446	-1.660420036	9.613426208	16.06600189	7.327675629	14.2879364	0.208848691	13.53736572	11.38130493	18.49590149	-16.6125	14.84840851	12.31223068	-16.50262756	15.23287048	17.12793274	-15.97602234	18.11558228	-16.22209015	-13.75017548	15.3004837	-10.13159714	11.47616501	12.14301529	-17.54319458	-15.25979919	-1.981786728	12.03413162	-9.006602478	21.66741333
Y SUR right squamosal 2	2.299637794	3.421038818	4.644046783	-16.80904083	-16.69729462	3.767041779	4.349416351	0.199081326	-16.7324646	-22.38921356	-17.35380859	-13.67916565	-15.98502808	-17.4147522	-5.105337143	-34.41612549	-26.30878601	-23.86285553	-28.17950134	-26.72462769	-36.22340698	-7.903438568	4.865130997	-30.4725769	6.723125458	-31.20599365	-31.83626404	-32.37055664	-21.94934235	-4.46215477	-25.65447998	-21.63233337	-4.308854675	-19.21398926	-23.08704224	-4.8025383	-22.90369873	-4.106213379	-24.58840027	-20.88290253	-3.787080383	-19.18105316	-23.59042206	-2.310731316	-4.678775406	-3.889219666	-4.146360397	-9.430489349	-24.29062195
Z SUR right squamosal 2	-9.86329422	-10.60988464	-10.22113037	8.310956573	8.690732574	-9.548644257	-11.03969727	-5.176879501	10.45188293	19.18655243	10.42608032	6.994918823	8.076242828	10.34395828	-7.907404327	-3.188307381	19.74134979	26.83883362	26.72180786	24.61978149	-21.0187149	-21.37454376	-23.40134583	-11.48057175	-25.82129822	-11.93343964	-18.6528183	-16.19124146	-0.678120613	-27.11708069	5.263852692	2.198580551	-21.30241699	1.0268363	3.98344574	-24.8355011	3.770567322	-23.57311401	-19.23114166	3.03758812	-24.59571381	1.683410263	9.581127167	-30.14818726	-26.33427429	-17.75354919	-15.15361176	-24.46603851	20.04386749
X SUR right squamosal 19	4.805066299	9.968458557	12.93370514	21.53538208	24.32542725	14.38890686	9.786360931	9.778112793	21.53486938	16.47849121	22.67935333	29.76589966	21.09013824	29.49285583	14.50293884	8.846100616	8.156004333	14.69924164	8.210817719	12.2127182	1.587670135	14.50875092	9.947089386	12.06484528	7.70668869	3.715209198	16.1043396	14.20001068	24.03070679	-21.62226257	20.80442657	16.77035522	-21.48817902	19.51297455	22.27294312	-20.88686981	23.81207886	-20.76684265	-13.32062378	19.84940491	-14.15891266	16.28775177	17.23914337	-22.23843079	-20.18480682	-7.350535583	9.319286346	-15.13592529	24.97633057
Y SUR right squamosal 19	0.24702332	0.524083281	2.029264641	-13.09250183	-11.97140579	1.592050457	2.167951775	-1.440381908	-13.449823	-18.37517242	-13.57772064	-9.280910492	-11.91719437	-12.22623825	-2.130670357	-29.81658936	-20.31672211	-18.99351501	-22.81379242	-21.25503235	-35.8494873	-10.70019913	5.544334412	-27.97485657	6.997301483	-31.29727478	-31.27015076	-25.59824829	-17.83419342	-5.727917099	-21.72797394	-18.7948288	-4.643865967	-16.84252014	-20.48170166	-6.448738098	-19.06490936	-5.633704758	-21.70947418	-18.32581482	-4.627797318	-16.7017868	-20.10701904	-4.194651031	-5.932889557	-2.84616909	-0.993880558	-10.79716644	-17.46640778
Z SUR right squamosal 19	-12.11381149	-13.00010834	-12.6353569	5.036202621	4.358893204	-11.74655685	-12.77693176	-6.970119476	7.264745331	15.28773804	6.415492249	2.160836601	3.768803024	5.320961761	-12.1650528	-3.92674942	18.50062866	24.59803467	25.0913559	22.08677826	-15.18638	-19.41601868	-26.05885315	-8.357154846	-28.09979553	-7.052458954	-13.00874329	-17.65041962	-3.825911713	-24.05275879	1.611724281	-0.936078739	-17.80747986	-2.245863533	0.195949721	-21.32154236	1.36023922	-20.06007538	-25.54197235	0.132351947	-21.98087311	-0.581810522	5.783447266	-24.13642426	-21.22463989	-18.01248322	-17.98341217	-23.34963989	14.45103912
X SUR right squamosal 18	0.959131432	5.330720139	9.626787567	20.27782288	23.27532806	10.37907333	5.768455505	6.426079559	20.23225403	15.60769501	21.42499084	28.78120422	20.39695129	27.96302185	16.84761658	7.953791046	9.972944641	15.43840332	8.936615753	13.09096527	-0.755778265	11.48041534	13.90708923	9.165684509	11.82582245	1.224617481	14.16526489	12.88058777	20.65082245	-18.59207458	17.38280945	14.20586548	-18.40119476	17.0775238	19.29434662	-18.06133881	20.4973465	-18.23220673	-13.98149872	17.37571106	-11.75475235	13.45484314	14.2845993	-19.69033508	-17.53961639	-3.912579346	11.37775116	-11.40733109	23.74642334
Y SUR right squamosal 18	1.715849495	2.459946823	3.948296356	-15.33366394	-14.9617218	3.180604744	3.788737106	-0.194092953	-15.49889832	-20.86016846	-15.83528137	-11.719133	-14.28822937	-15.20921173	-3.647404099	-32.84274902	-23.95636749	-22.0844162	-26.33291321	-24.75658722	-36.55746155	-8.934034729	5.915316391	-30.120224	6.976389313	-31.58083496	-31.97341003	-30.10533142	-20.57004395	-4.529976654	-24.19512939	-20.54274445	-3.886049271	-18.27064209	-21.90238953	-4.813486481	-21.36928558	-4.299576569	-23.605336	-19.80063934	-3.769551849	-18.22848206	-22.17746887	-2.43002243	-4.62326622	-3.137774086	-2.497201538	-9.622232056	-21.7693924
Z SUR right squamosal 18	-11.23706741	-12.13909836	-11.51994781	7.34176178	7.279376221	-10.79673615	-12.17500687	-6.191737366	9.535080719	18.11821289	9.303536987	5.494836426	6.783725739	8.936042786	-9.474500275	-3.542022705	18.84355469	25.87618408	25.92245178	23.50906219	-18.67990875	-21.16955872	-24.3493103	-10.18795929	-26.44541626	-9.999861908	-16.42331085	-16.60541382	-1.257539463	-26.29296265	4.565647507	1.338479805	-20.210466	0.217170191	2.990577507	-23.6385498	3.562394714	-22.44562988	-21.7619751	2.517515564	-23.93346863	1.331699181	8.633758545	-27.94505615	-24.86490021	-17.94015961	-16.09759216	-24.21217499	18.8825943
X SUR right squamosal 17	-2.587465668	1.029357338	6.121495056	17.91903992	21.22543335	6.602684784	1.795705605	3.371553802	17.98146515	12.84387817	19.17308502	26.66400452	18.44856873	24.84297791	18.29991455	6.207909775	10.44184265	14.72097931	8.196781921	12.35865707	-2.381322098	8.113027954	17.45436707	5.89031868	15.99410858	-0.501932812	13.06664276	10.07705002	16.75019684	-15.06193085	12.79897995	10.67384415	-15.03318787	13.6906311	15.19379883	-14.35144196	16.33839111	-14.59285583	-12.98848877	13.60407257	-8.975807953	9.908528137	10.19195938	-15.50998535	-13.37975769	-0.611288452	12.1436409	-7.234531403	19.93856659
Y SUR right squamosal 17	2.151110268	3.59317894	4.793066025	-17.66934509	-17.73363342	3.790182877	4.385131073	0.270817947	-17.45395966	-23.34127655	-18.27294006	-14.83941193	-16.9967392	-18.67339172	-6.254542923	-35.41705017	-27.79224548	-25.05312958	-29.43990479	-27.91955872	-35.65460815	-7.390602112	3.920983887	-30.46871948	6.117216492	-30.67687988	-31.20959778	-33.79905701	-22.51708527	-4.363378525	-26.35250244	-22.19159698	-4.651195526	-19.7151413	-23.68805237	-4.849525833	-23.57017822	-4.095677948	-25.31578674	-21.41717377	-3.748713303	-19.62111511	-24.27526855	-2.321174431	-4.644113159	-4.437399292	-5.354990768	-9.340002441	-25.8967926
Z SUR right squamosal 17	-8.741923523	-9.488113403	-9.237989807	8.988488007	9.626395416	-8.530377197	-10.21326599	-4.526631165	11.14091263	19.93011627	11.27329788	8.047183228	9.036034393	11.25766296	-6.538182831	-2.595719337	20.85853424	27.76238708	27.66538696	25.83338318	-22.59848785	-21.3631958	-22.51284637	-12.28535538	-25.08912659	-13.23526764	-20.14714813	-15.39971313	-0.436577988	-27.42316589	5.48676033	2.618222427	-21.87952881	1.42790699	4.466041946	-25.46813965	3.74767189	-24.06030731	-17.38313293	3.18913269	-24.85488281	1.763374138	9.82401123	-31.18296509	-27.02898865	-17.29992218	-14.21674805	-24.18616791	20.68977661
X SUR right squamosal 16	-1.011335087	3.196260262	7.699303436	18.43089294	21.52530518	8.394999695	3.455662155	4.676822662	18.46709137	13.40981903	19.59690247	26.94809265	18.67618561	25.66604309	17.57532043	5.711529922	8.976203156	13.90109558	7.160764313	11.4553772	-0.657753849	9.484793091	16.99232025	7.358234406	15.13894806	1.133883476	14.62763214	9.033563232	17.89902802	-16.00667114	13.92111664	11.55326538	-16.15099487	14.5052597	16.30580292	-15.28127899	17.49207611	-15.37642365	-12.92072144	14.63253174	-9.829514313	10.93961639	11.47507248	-16.55628662	-14.46109772	-1.610515976	11.96594086	-8.037398529	20.76168518
Y SUR right squamosal 16	2.588003159	3.647708511	4.5239048	-17.84775391	-17.94120483	3.84397583	4.561522293	0.424042749	-17.78355103	-23.79636383	-18.49656982	-15.12658081	-17.00270233	-18.94379883	-6.695271301	-34.55437927	-27.31799927	-24.63366547	-28.82843323	-27.53571472	-36.07232056	-6.769043732	3.47556572	-30.23128662	5.240649796	-31.32981567	-31.55295715	-32.07601013	-23.06016083	-5.722546005	-26.95887756	-22.78172455	-5.693887329	-20.11389313	-24.35823517	-6.177222824	-24.40632782	-5.249819946	-23.14250031	-22.11012421	-4.880696487	-20.15008087	-25.00998535	-4.203411484	-6.531352997	-5.198439407	-5.562556839	-10.92409897	-26.21982117
Z SUR right squamosal 16	-8.092751312	-8.45657959	-8.356108093	7.697225952	7.863033295	-7.722080994	-9.034993744	-3.809314346	9.807881165	18.03024902	9.621059418	6.007252884	7.634815216	9.390550232	-7.995802307	-3.565504837	20.54632416	26.7151001	26.55403137	24.6437088	-22.44406281	-20.52567902	-24.47820282	-12.98813477	-26.59039307	-13.22588196	-19.78712921	-16.92612762	-2.1176054	-27.45839844	3.763137817	1.27763958	-21.63312836	0.277775288	2.995547295	-25.43500519	2.235016441	-23.98126831	-18.00081635	2.051714897	-25.00309296	0.904542732	8.321278381	-30.95755615	-26.85740356	-18.17108612	-15.70526886	-24.41050873	17.94124756
X SUR right squamosal 15	6.976451874	13.1654129	15.37814026	22.49605103	25.18509064	16.909375	12.15562134	11.86573792	22.2585968	17.40266724	23.84152985	30.61072998	21.61491547	30.6810791	13.53375854	8.204570007	5.989164352	13.27961731	6.820887756	10.75996323	4.038580704	16.5819931	8.950775909	14.39124298	6.483030701	5.949301529	18.36813354	13.344664	25.62887878	-23.23094025	22.2431427	18.27568665	-23.12935181	20.83773499	23.8539505	-21.90675659	25.77103577	-22.3038208	-13.55040894	21.39659424	-15.6547287	17.87690125	19.08023224	-23.27118073	-21.53692169	-9.058583069	8.566614532	-16.54558563	26.67301025
Y SUR right squamosal 15	0.880032825	0.35321691	1.881883049	-13.14717712	-12.27585144	1.628862572	2.33416748	-1.317860889	-13.77505035	-18.47817383	-13.14121094	-9.64391861	-12.05433502	-12.58047714	-2.521122169	-28.27891846	-19.78734131	-18.00147705	-21.41325989	-20.28094788	-36.25707397	-9.992125702	4.938380432	-27.51036072	5.99013443	-31.95733643	-31.52785034	-23.51190491	-18.33256683	-7.525262451	-22.53157806	-19.07116699	-6.195770645	-17.25905304	-21.26613464	-8.374545288	-19.82162323	-7.555130005	-19.32352448	-19.16322784	-6.232000732	-17.4820694	-21.01951599	-6.829354095	-8.291165924	-3.805254364	-0.93005085	-12.81963043	-17.94861603
Z SUR right squamosal 15	-11.28831711	-11.50714722	-11.66519089	2.881532669	2.017809296	-10.67614517	-11.2118248	-6.128571701	5.27942276	13.22099609	3.354347229	-0.332005668	1.458956814	2.420311165	-14.18294373	-5.004395294	18.05588531	23.16511078	23.48822021	20.48605652	-14.85821533	-18.39361267	-28.68669128	-9.056880188	-30.30224915	-6.701208496	-12.344767	-19.44510803	-6.126605225	-23.74085999	-0.5801898	-2.919982529	-17.29359131	-4.281876373	-2.457507133	-20.47190399	-0.795330191	-19.63820648	-26.43813782	-1.891745949	-22.03325043	-2.057055092	3.850279236	-23.88906403	-20.70110474	-18.76359863	-20.0919281	-23.6408432	11.1768631
X SUR right squamosal 14	-4.062135315	-0.763711739	4.620270538	16.69036102	19.95970612	5.025176239	0.231905246	2.09898243	16.93068848	11.46228943	18.067659	25.23842621	17.32129822	23.16513062	18.37295227	5.411813736	10.75240173	14.235672	7.774294281	11.86008148	-3.138820648	6.619966888	18.63905334	4.483582306	17.41280212	-1.120645237	12.600811	8.621980286	15.03848267	-13.51719208	10.74720078	8.988000488	-13.52082214	12.13120575	13.15790863	-12.72205658	14.57891693	-12.98937073	-11.89168854	11.92268448	-7.893449402	8.349834442	8.219451141	-13.41213837	-11.47914734	0.634875298	12.21214752	-5.533687592	18.1001236
Y SUR right squamosal 14	1.714146042	3.390612411	4.580832291	-18.33046417	-18.63199005	3.556925964	4.083934402	0.123766029	-18.07887115	-24.18529816	-19.10437622	-15.70953217	-17.8692749	-19.74349518	-7.434754181	-36.29770508	-29.07747192	-26.12767029	-30.58766174	-29.05545654	-34.95137024	-7.024528503	2.941437912	-30.28302002	5.182037354	-30.04239197	-30.45435181	-34.91055298	-22.98257446	-4.206682587	-26.83840027	-22.66447754	-4.938463593	-20.14750671	-24.22536316	-4.898550034	-23.9765152	-4.181707764	-25.97011108	-21.85297699	-3.726828384	-19.90023346	-24.73764191	-2.431963158	-4.616684341	-4.987207413	-6.501180267	-9.317197418	-27.24515076
Z SUR right squamosal 14	-7.693682861	-8.365500641	-8.281095123	9.596778107	10.37420578	-7.556942749	-9.337060547	-3.885105515	11.76667633	20.65249329	12.03347473	8.929896545	9.936535645	12.10206451	-5.187457657	-1.865842247	22.15432281	28.76315613	28.83935547	27.09540405	-24.03930206	-21.2269455	-21.55283508	-13.01400757	-24.22839661	-14.47519836	-21.50200958	-14.49488068	-0.309740782	-27.61013489	5.547238922	2.942506027	-22.29181824	1.715421295	4.489806747	-25.85685425	3.637794113	-24.42378387	-15.71004791	3.180931473	-24.96696625	1.734760284	9.914589691	-31.96335144	-27.51502075	-16.66239166	-13.26045227	-23.675383	21.36200104
X SUR right squamosal 13	2.118194008	7.007478333	10.67092896	20.29380035	23.24930725	11.67037048	6.823681641	7.389984131	20.51375427	15.65662537	21.53348236	28.83580933	20.24544525	28.24161072	15.90939178	7.288158417	8.366965485	14.34008331	7.908071899	12.01654434	0.822179413	12.33621521	13.6930603	10.18616104	11.45255432	2.666098785	15.6687088	11.33289948	21.28624725	-19.08881378	17.60926819	14.41746216	-19.01938019	17.36578064	19.63402405	-18.31677094	20.92330322	-18.39246979	-14.11838684	17.73230896	-12.32531433	13.96040649	14.94682312	-20.01795197	-17.97266388	-4.528683853	10.92421875	-11.6871727	24.05685425
Y SUR right squamosal 13	1.869552231	2.42267437	3.661802673	-15.6162323	-15.40774231	3.039773178	3.6435215	-0.032590297	-16.08206024	-21.49499207	-16.18579254	-12.52650528	-14.59182739	-15.79888	-4.450623322	-32.21756592	-23.94032898	-21.7802597	-25.8870575	-24.40927277	-36.50471191	-8.373498535	5.066690063	-29.76037903	5.940838242	-31.94150085	-31.9430542	-28.70666809	-21.11851196	-5.875827408	-24.63049316	-20.92363434	-5.020774841	-18.67465973	-22.78765106	-6.171250534	-21.95634918	-5.537493896	-21.94664001	-20.48097687	-4.864590454	-18.63725586	-23.0238266	-4.314689255	-6.59931488	-4.064378738	-3.082493019	-11.16116638	-22.50029449
Z SUR right squamosal 13	-10.19242706	-10.63063431	-10.35346985	6.247086334	5.736563873	-9.706504822	-10.72653427	-5.320315552	8.475685883	16.56758881	7.832685852	3.759314346	5.613903427	7.263903046	-10.26185074	-4.164913177	18.85611725	25.34415131	25.23486938	23.01590424	-18.90665131	-20.25423584	-25.90293579	-11.0009201	-27.80710754	-10.26411896	-16.46733856	-17.88058319	-3.0358881	-26.20785522	2.714608574	-0.010510327	-19.95101471	-0.947992039	1.258244133	-23.48736877	1.367198372	-22.20520172	-21.85364075	1.204069996	-24.00059662	0.314461994	7.208922577	-27.88876953	-24.61763611	-18.60942535	-17.16615295	-24.15061188	16.35177002
X SUR right squamosal 12	-2.429283142	1.419967937	6.230461121	17.2646759	20.36809692	6.891381836	1.897404861	3.412404251	17.4383316	12.04567795	18.46334534	25.76447449	17.68648682	24.02496796	17.86756744	4.88734436	9.252865601	13.49591827	6.6438797	10.91174088	-1.35926609	8.060897064	18.31470795	5.989173126	16.69810181	0.491077089	14.16556549	7.759924316	16.25907745	-14.48656311	11.92309875	9.955184937	-14.74264984	13.01046906	14.39452362	-13.69040375	15.77052307	-13.80666504	-11.97746964	12.95701599	-8.711771393	9.398199463	9.600662231	-14.5457901	-12.60596619	-0.353413534	12.02249603	-6.371606445	18.91554108
Y SUR right squamosal 12	2.389024734	3.677091217	4.475920486	-18.56422272	-18.84501801	3.915732956	4.562478256	0.318114948	-18.43289185	-24.65414581	-19.32735138	-16.16928711	-17.97866516	-20.08287048	-7.85949173	-35.46421204	-28.69671326	-25.78381042	-29.99776306	-28.65012817	-35.38744202	-6.288195038	2.505792999	-30.11628113	4.551983643	-30.72807617	-30.91700745	-33.47047424	-23.65992889	-5.648258209	-27.48704224	-23.3093277	-6.112875748	-20.62990417	-24.82571411	-6.28911972	-24.8180542	-5.268881226	-23.69495697	-22.50974121	-4.879653549	-20.52307892	-25.70188904	-4.275423813	-6.498157501	-5.761248398	-6.724098969	-10.92726364	-27.53348694
Z SUR right squamosal 12	-6.987252045	-7.385747528	-7.419093323	8.293257904	8.724079132	-6.689040375	-8.170484161	-3.153758049	10.42459412	18.63593903	10.39889526	6.94910965	8.509587097	10.18394852	-6.808182526	-2.946963882	21.67092743	27.67253418	27.56570129	25.84894104	-23.91745911	-20.37987976	-23.66980896	-13.78548584	-25.85736084	-14.45838165	-21.19986572	-16.24362488	-1.884067535	-27.67397461	3.837042999	1.583606625	-22.09803314	0.631356382	3.407219696	-25.92963257	2.215460777	-24.3619278	-16.29450073	2.108876038	-25.19682617	0.910531044	8.447885895	-31.79987488	-27.38122864	-17.62270508	-14.82998657	-24.00229797	18.46918488
X SUR right squamosal 11	5.649615479	11.40773315	14.02177124	21.88315735	24.6031601	15.42515564	10.64822845	10.52399902	21.7621582	16.73128662	23.04970398	30.16172485	21.25101929	30.11078491	14.16142883	8.078076172	6.800138855	13.70469666	7.332919312	11.31376953	3.070114136	15.43490601	10.22539597	13.12910004	7.827318573	4.871930313	17.52111206	12.91750641	24.60466766	-22.04048615	21.08885193	17.09553375	-21.99328613	19.78104095	22.64933624	-20.94614563	23.93586426	-21.13807373	-13.72714691	20.34172058	-14.65414886	16.74420471	18.01053314	-22.4283493	-20.54408264	-7.746840668	9.215433502	-15.23042145	25.88210449
Y SUR right squamosal 11	1.11629343	0.932252884	2.441879845	-13.70750885	-12.98099976	1.940525246	2.689509583	-0.973497963	-14.29355469	-19.21462402	-13.93987732	-10.43126526	-12.64152603	-13.42574158	-3.019764519	-29.43345337	-20.76746216	-19.03807068	-22.64512177	-21.28990021	-36.38041687	-9.629895782	5.112815857	-28.03364563	5.951382065	-31.99996338	-31.68978577	-24.93387909	-19.08974915	-6.941746521	-22.91572113	-19.53322296	-5.627664948	-17.45509186	-21.69999084	-7.590135193	-20.35360565	-6.876021576	-20.20665283	-19.39947052	-5.670759964	-17.57660217	-21.46214294	-6.065026474	-7.696648407	-3.788359833	-1.523085785	-12.37510223	-18.90401154
Z SUR right squamosal 11	-11.17549438	-11.3034523	-11.42648163	4.091027832	3.090265656	-10.51539612	-11.25651855	-6.056506348	6.287259293	14.16440735	5.058862686	0.763883257	2.761077499	3.866944122	-13.07001038	-4.69406929	18.23879089	23.86632385	24.16644592	21.42144928	-15.83493195	-19.07248688	-27.74107666	-9.514385986	-29.65231323	-7.562233734	-13.38302155	-19.19002075	-5.248701859	-24.39544983	0.385225415	-2.066036415	-17.97799072	-3.207718277	-1.305008316	-21.35440521	-0.190811968	-20.34541931	-25.24176178	-0.869735718	-22.478125	-1.322215366	4.904275513	-24.82737579	-21.656073	-18.6469696	-19.07450256	-23.9292923	12.73486862
X SUR right squamosal 10	3.746061707	8.375418091	11.88422012	21.66955872	24.40291443	13.19937439	8.844477081	8.99458313	21.47284546	16.73644104	22.58035583	29.95584106	21.43081207	29.61181946	15.03594971	9.518201447	9.637221527	15.82874756	9.416928101	13.1768219	0.172579312	13.79301605	9.925006866	11.20269775	8.071562958	2.416902161	14.64598541	15.87249908	23.60212555	-21.5031311	20.80091705	16.67411041	-21.04976501	19.48594055	22.36182861	-20.69656067	23.4050293	-20.56000366	-13.35790558	19.60768127	-13.84174652	16.00912628	16.71975098	-22.38535004	-20.03145447	-6.909986877	9.771189117	-14.88615112	25.44477539
Y SUR right squamosal 10	0.033493841	0.367749143	2.255779076	-12.6526619	-11.32639999	1.463274002	1.946514893	-1.550065517	-12.82566528	-17.61649017	-13.01196442	-8.27639389	-11.33766098	-11.6325325	-1.138065338	-30.34341125	-20.10249939	-19.06749573	-23.0526001	-21.33562622	-36.12833862	-11.43082657	6.335642242	-28.40982361	8.220420074	-31.01583557	-31.31745911	-26.63157349	-17.14051361	-4.416074371	-20.96847382	-18.41673584	-3.582580185	-16.3204483	-19.27049408	-5.025321579	-17.8886322	-4.269519043	-23.40836487	-17.58626099	-3.614691162	-16.13832703	-19.14317322	-2.166155624	-4.237605286	-1.518677425	-0.175626135	-9.26387558	-16.18186951
Z SUR right squamosal 10	-13.27401581	-14.79112701	-13.9573349	6.105179596	5.831278992	-12.93801422	-14.46991882	-7.974914551	8.336748505	16.62124176	7.84852829	3.793625641	4.833109283	7.136603546	-11.31899719	-3.314132309	18.21130219	25.12126465	25.53368835	22.61902313	-14.95908051	-20.20206604	-24.66281433	-7.344018555	-26.88126221	-6.466938782	-12.75298996	-16.39246063	-2.343175316	-24.19607544	3.319086075	0.259889579	-17.82904663	-1.15190382	2.091978645	-21.14712524	2.961153412	-20.01181946	-25.89124146	1.341148376	-21.88049316	0.447236967	7.181689453	-24.08890991	-21.63929596	-17.3536087	-16.98924866	-23.35690765	16.56117859
X SUR right squamosal 1	-0.652296066	3.30186615	8.112999725	19.66513977	22.88035889	8.596833038	4.129372787	5.026563644	19.53105621	14.9082077	20.79393768	28.48191528	20.11183319	27.0690094	17.80672455	8.014383698	11.08606339	15.97246552	9.527117157	13.76956482	-2.243335342	10.11265488	14.87844086	7.645703888	13.04313965	-0.189472604	12.8948761	13.26965027	19.38663788	-17.42809143	16.07497406	13.21831665	-17.10222321	16.09846039	18.19670258	-16.8692276	19.05657501	-17.25710449	-13.80841522	16.16821899	-10.6117218	12.25202408	12.97574158	-18.65289307	-16.24520264	-2.682094955	11.96685562	-10.28731842	22.67733612
Y SUR right squamosal 1	1.804232979	2.825577545	4.354720306	-15.70187531	-15.33190765	3.363724899	3.859225464	-0.151599526	-15.64943848	-21.05769501	-16.15805664	-12.08729935	-14.8069397	-15.64338379	-3.705718994	-33.91315613	-24.94990082	-22.97624969	-27.35585632	-25.71465759	-36.41108093	-8.923027039	5.993146896	-30.48631287	7.575334167	-31.12177124	-31.81864929	-31.85319824	-20.87523804	-3.590910721	-24.3264267	-20.58734436	-3.305922699	-18.3729538	-21.66490479	-3.879320526	-21.31608276	-3.371617889	-25.24421539	-19.66731873	-3.073597527	-18.31817474	-22.05161896	-1.027376366	-3.291291809	-2.801493645	-2.74147644	-8.474701691	-22.34014282
Z SUR right squamosal 1	-11.36572876	-12.43064804	-11.79149933	8.49104538	8.938697052	-11.06040115	-12.62019882	-6.366931915	10.68765259	19.63984222	10.78353424	7.262639618	8.098264313	10.62632523	-8.219900513	-2.934974098	19.1719574	26.77272339	26.67932434	24.37960663	-19.47200012	-21.92178497	-22.82348938	-10.1764122	-25.34010773	-10.65185394	-17.31325073	-15.47427368	0.217087793	-26.66585083	6.066529465	2.537496567	-20.77335815	1.334118462	4.569355392	-24.07463226	4.720349884	-22.98090515	-20.78668518	3.502082825	-24.12523499	2.141019058	9.927081299	-28.87771912	-25.51739655	-17.50775909	-14.98964386	-24.33542938	21.24898529
X SUR right posterior jugal 9	-8.660153961	-6.79905777	-0.621694422	12.21631317	15.2915451	-0.066162437	-4.950111389	-2.139867783	12.87192535	6.590489197	14.03984222	20.10355988	13.28498993	16.96678162	17.37488861	4.234140778	13.39399414	13.45053864	6.771924591	11.6568367	-6.566412354	1.329605484	19.30647125	-0.388177657	20.01281128	-3.837792969	8.805477905	5.603115082	9.226882172	-8.833019257	4.342575455	3.928537369	-8.406752777	7.319203949	6.430332184	-7.502726746	8.958500671	-8.081307983	-7.602866364	6.676147461	-4.263378143	3.61011734	2.08943634	-6.59827652	-5.700445557	3.652487946	10.96360397	-1.376498413	11.15334854
Y SUR right posterior jugal 9	-1.763505363	0.151070809	1.932667732	-18.03961182	-18.72923279	-0.066601235	0.49081769	-1.953353691	-17.85077362	-24.63365173	-19.10482178	-16.0679306	-18.45673981	-19.43804321	-9.359208679	-38.66074829	-31.21498108	-27.90780334	-33.03890686	-30.80168457	-30.93177795	-8.835298157	0.13893348	-28.42658081	2.625584602	-26.61428223	-26.82662659	-37.40694885	-22.06696472	-2.579571915	-24.87534943	-21.42100983	-4.711912155	-19.50242767	-22.67314148	-2.813121796	-22.40876923	-2.743836975	-29.01569824	-20.49766998	-2.578076553	-18.61426849	-23.31217957	-0.413677311	-3.072093964	-5.627823257	-8.152240753	-7.289819336	-27.21182556
Z SUR right posterior jugal 9	-6.012657166	-6.559906006	-7.718757629	12.01284714	13.65868073	-6.244975662	-8.893834686	-3.30322876	14.0598526	23.15375519	15.00018463	12.13218994	13.86441193	14.85036469	0.540322542	2.004097748	26.58252563	32.83406677	33.18235474	32.22155457	-26.33952942	-20.41815338	-16.44034576	-13.10367584	-19.23725281	-17.03649597	-23.95269623	-8.909016418	1.090091228	-26.31513672	6.902594757	4.096915436	-22.23757782	2.901541138	4.665961075	-25.07109528	3.845563126	-23.65487671	-12.70584259	3.981334305	-23.66641693	2.243037033	10.15410461	-30.82757568	-26.29128113	-12.89432526	-8.721031189	-20.01212006	25.07053528
X SUR right posterior jugal 8	-1.483675766	2.144547653	7.304840851	19.5933548	22.80593414	7.594863129	3.39040184	4.240555191	19.37366638	14.4686554	20.63556061	28.17507935	20.09880981	26.56251221	18.06643829	8.669515228	12.38319168	16.7121521	10.43949966	14.73187866	-3.666789246	9.373028564	14.61279602	6.69812088	12.95720062	-1.457154274	11.69808426	14.37350311	18.97690277	-17.07050476	15.72641449	12.99139557	-16.44448395	15.79798431	17.91525269	-16.45088196	18.47473602	-17.09733734	-13.08715515	15.76443939	-10.08184052	11.76650543	12.30508041	-18.2466568	-15.70229492	-2.351735306	11.98857498	-10.35593491	21.93415375
Y SUR right posterior jugal 8	0.834010792	2.132089806	4.064826584	-15.06689911	-14.52862244	2.886662483	3.106043243	-0.47594471	-14.9425766	-20.14168396	-15.37697144	-11.11514893	-14.17020874	-14.63323822	-2.822340012	-34.25312805	-24.57696228	-22.91052551	-27.37080383	-25.51310272	-36.0289093	-9.921030426	6.550910187	-30.65482788	8.176428986	-30.72669373	-31.13901062	-32.27530823	-19.94290619	-2.501594353	-23.12026825	-19.72424469	-2.351555061	-17.6649292	-20.27871399	-2.751653481	-19.97287598	-2.236639404	-26.77434387	-18.61482239	-2.196788025	-17.50484619	-20.65385437	0.791712046	-1.558899021	-1.993145943	-2.075841331	-6.997551727	-20.98489075
Z SUR right posterior jugal 8	-12.20167847	-13.65785065	-12.98951569	9.480413818	10.22126465	-12.27375793	-13.95933685	-7.348745728	11.72769318	20.81971283	12.029496	8.541581726	9.121025085	11.90448074	-7.291052246	-2.106280708	19.32788544	27.54366455	27.36361389	25.16717834	-18.85923309	-22.52041016	-21.30561523	-9.145571136	-24.00787964	-10.14280853	-16.99107971	-13.63954315	1.62726841	-26.22866821	7.339155579	3.470978546	-20.44813385	2.129285049	6.06796608	-23.62145386	5.783045197	-22.66126251	-21.13929138	4.228725433	-23.74781342	2.813548088	10.6198822	-28.20617065	-24.90552521	-16.66251678	-13.88194427	-23.96112061	23.18564758
X SUR right posterior jugal 7	-14.28488464	-14.29364624	-7.922560883	4.166537857	6.455869293	-7.168440247	-12.31288757	-8.994254303	4.419781113	-2.968466187	5.927968597	10.99693985	4.774100113	6.906001282	13.88638	-0.79890027	14.98726044	10.50156326	3.886890411	8.132933044	-9.831697845	-6.716470337	22.64098358	-6.847220612	24.70348358	-5.456882477	5.77077446	-2.654634857	-0.958717251	-0.793371105	-6.295838928	-4.604035568	-0.031143087	-1.199637699	-4.657013321	1.400476646	-0.392313743	0.840568924	-1.266882515	-2.236838341	4.200153732	-4.715102386	-7.562004852	3.988771439	3.067839813	8.022667694	8.784929657	6.716442108	-2.047173691
Y SUR right posterior jugal 7	-6.544820404	-4.934692001	-2.20442543	-19.00131226	-21.15687866	-4.832440186	-4.693799973	-5.377608871	-19.43155823	-27.3351532	-20.63179016	-18.86092224	-20.55851288	-20.95940247	-15.36242065	-41.66247559	-34.89499512	-31.23158264	-35.80750427	-33.37690125	-24.47763672	-8.180508423	-6.100694275	-24.61987915	-3.907281113	-20.32610779	-20.32329712	-41.30137024	-21.4783371	-2.70310955	-23.93921509	-20.68511505	-7.074507141	-19.30275726	-22.79952545	-2.398104668	-22.08660583	-3.639006805	-30.24175415	-20.37932434	-3.274962616	-17.93721771	-22.89888153	-2.180091858	-4.175946808	-9.314180756	-12.64679871	-7.618608093	-31.33919678
Z SUR right posterior jugal 7	-0.817090416	-0.526717854	-3.422471237	14.31657867	16.09729156	-0.855018234	-2.9185112	0.554422569	16.27624969	24.71155548	17.96752014	14.99763794	17.52884064	15.92295074	7.93319931	7.079753876	34.46803589	39.25173645	40.47290344	40.06845398	-32.01088562	-16.81534424	-10.93720551	-16.84666443	-12.10082703	-23.16338501	-30.28215332	-2.988076401	-1.006478786	-25.15126038	5.067000961	3.332632828	-21.48553772	2.409093285	1.893300438	-24.17044373	1.637343216	-22.23165283	-6.811823273	2.423392487	-21.85106049	0.401629686	7.609172058	-29.83451538	-25.65360413	-8.23446579	-3.651564026	-13.94033813	27.42446289
X SUR right posterior jugal 6	-11.83529663	-10.90076828	-4.578267288	7.439019775	9.931776428	-4.082923508	-9.069612885	-5.719368744	8.209292603	0.562053967	9.504924011	14.60766907	8.49564743	10.90001144	15.54669647	-0.017857982	13.02458191	10.78902206	3.714782715	8.287518311	-7.326293945	-3.294862747	22.28768158	-3.679856491	24.01649933	-4.240902328	8.136299133	-1.178385067	3.581983185	-3.814719009	-1.896470642	-1.436811924	-3.931521606	1.90145607	-0.344339705	-2.166615486	3.270275116	-2.555751991	-3.816149139	0.999436855	0.685184574	-1.54471693	-3.750862122	0.087299097	-0.299937344	6.711784363	9.910031128	4.437664032	2.878070068
Y SUR right posterior jugal 6	-3.513972092	-2.165065956	0.06967575	-20.17076874	-21.92248535	-1.718591881	-1.444139767	-3.057912254	-20.38526459	-28.41843567	-21.36903076	-19.39203033	-21.0635788	-22.13063049	-14.6802002	-40.87232971	-34.62340393	-30.63517456	-35.36199036	-33.37287598	-27.56790466	-6.963587952	-4.020927429	-26.40276489	-1.814613342	-23.40330048	-23.63508606	-39.90664368	-23.29900055	-3.804874039	-25.9150177	-22.73018799	-7.272956848	-20.84584045	-24.90826111	-3.856954956	-23.87693329	-4.718730164	-28.35148621	-22.26669769	-4.54814682	-19.794104	-24.88297577	-4.111090851	-5.579109573	-8.979696655	-11.88234024	-9.420280457	-31.97132874
Z SUR right posterior jugal 6	-1.154656506	-0.960053921	-3.532398224	12.73198395	14.00985718	-1.456013775	-3.453719711	0.433284616	14.64636078	22.94936829	16.23092041	13.10803375	15.5108902	14.56204834	4.043691635	4.040132141	31.4697052	35.88328857	36.91983948	36.35526123	-31.16551208	-18.0644043	-14.79694519	-16.99208221	-16.50567932	-22.00670624	-29.03301697	-6.955535126	-1.336984062	-26.82746582	4.80260849	3.041043472	-22.80973511	1.928824425	1.430430794	-25.69237061	1.529738808	-24.03743744	-7.442003632	1.952968788	-23.87930756	0.339586568	7.691369629	-31.49418945	-27.0703064	-11.12932053	-6.21511879	-17.51860809	24.79744415
X SUR right posterior jugal 5	-9.744178772	-8.454377747	-2.156034851	10.53973007	13.35235748	-1.422478676	-6.371127701	-3.381225586	11.21220551	4.423642349	12.35473862	18.08733063	11.44020462	14.6141861	16.31149445	3.550822449	13.93786774	13.09516449	6.386334229	11.34240952	-7.32713089	-0.243709302	18.97279053	-1.769952202	20.39218292	-4.321883392	7.738434601	4.249084091	7.184014893	-7.370269012	2.131414032	2.276804161	-6.71364975	5.626013184	4.045372009	-5.67282753	7.016238403	-6.389931488	-5.617576599	4.924938965	-2.886935234	2.08219738	0.074838835	-4.27251091	-3.761629486	4.1412117	9.963885498	-0.214188218	8.418988037
Y SUR right posterior jugal 5	-3.424672699	-1.563436222	0.503603601	-17.6206955	-18.4769928	-1.761254311	-1.292191982	-3.0593853	-17.47981262	-24.46473846	-18.71191711	-15.92554779	-18.41304169	-18.74889221	-10.01935425	-39.03308411	-31.39660034	-28.08978882	-33.28028259	-30.81300049	-29.10895691	-9.657241821	-1.195770836	-27.22680664	1.104043961	-24.91433563	-25.14103699	-37.71741943	-21.33862152	-2.191754913	-23.82128296	-20.47531891	-5.0766819	-18.69869385	-21.58562164	-2.387579918	-21.50672302	-2.729123688	-29.66442566	-19.58498993	-2.567896461	-17.77781982	-22.43928375	-0.194149697	-2.84942379	-5.934067917	-8.538223267	-6.978940582	-26.73204346
Z SUR right posterior jugal 5	-5.106284714	-5.671799088	-7.432820129	12.49969101	14.38048706	-5.662793732	-8.37458725	-3.047532463	14.48860474	23.49616089	15.68426208	12.85635986	14.75501099	15.11226196	2.363154411	3.517520523	28.52506104	34.48741455	34.97067566	34.14950256	-26.92167969	-19.47595825	-14.90878906	-13.22888794	-17.44088898	-17.74680481	-24.49479828	-6.762547302	0.735880852	-25.27077179	6.271047974	3.974206161	-21.57173462	2.861999893	4.06528244	-24.21063843	3.379759598	-22.69213562	-12.14350967	3.623084259	-22.82776642	1.875889778	9.540563202	-29.61553955	-25.23939819	-11.28932648	-7.400774384	-18.0672287	25.78869324
X SUR right posterior jugal 4	-7.039972687	-4.787282181	1.083349991	13.74452515	16.81809235	1.673573112	-3.225835419	-0.678169966	14.25295715	8.20115509	15.383461	21.76831207	14.76666565	19.1039444	17.45085602	5.340992737	13.27018585	14.29294891	7.783602142	12.50589828	-5.92971611	3.06406498	17.92062225	0.994470406	18.2569046	-3.286822891	9.456186676	7.642895508	11.26075745	-10.64515762	6.724416351	5.944786072	-10.17415771	9.224954224	8.794369507	-9.474568939	11.02524643	-10.00549545	-8.527404785	8.627311707	-5.54571991	5.363412476	4.227437973	-9.000685883	-7.80250473	2.28810215	11.10350647	-3.402765656	13.30019531
Y SUR right posterior jugal 4	-1.578176022	0.291468954	2.091702461	-17.09887695	-17.49459991	0.264724994	0.803705215	-1.868119431	-16.89398041	-23.44651184	-18.05770569	-14.78930969	-17.2721756	-18.38648224	-7.582801056	-37.62762146	-29.67498474	-26.66105652	-31.81710815	-29.57022095	-31.7887146	-9.439089966	1.269342327	-28.71300049	3.624652481	-27.31922607	-27.56146545	-36.03406067	-21.33574066	-2.533501244	-24.28538666	-20.85305481	-4.118308258	-18.9065918	-21.57578888	-2.759841537	-21.61890869	-2.54629631	-28.67722473	-19.753125	-2.45041008	-18.09941254	-22.44576263	0.169223309	-2.544179726	-4.823814011	-6.75298233	-7.104983521	-25.4745163
Z SUR right posterior jugal 4	-7.447521973	-8.172219086	-8.912120056	11.50193481	12.85137024	-7.729409027	-10.22847519	-4.360887146	13.59950562	22.76356201	14.26497345	11.34919891	12.96553497	14.24486389	-0.918983841	1.339343643	25.0706604	31.72426758	31.76809998	30.70942383	-24.53350067	-20.74836731	-17.34183044	-12.0246254	-20.20762482	-15.36018524	-22.24100342	-9.679701996	1.278999519	-26.01393433	6.845966339	3.968545151	-21.6553894	2.624106216	5.112289047	-24.66121979	4.115161133	-23.1087326	-14.79650269	3.957932663	-23.43497925	2.303030014	10.30491638	-29.9668457	-25.82515259	-13.57373199	-9.727142334	-20.5823761	24.4549118
X SUR right posterior jugal 3	-10.45691376	-8.953536224	-2.946800041	8.458818054	11.10239105	-2.457520103	-7.376947021	-4.143258286	9.485312653	2.030903435	10.67643585	15.89134521	9.54509201	12.30141907	15.58732605	0.112737405	11.86830826	10.38002777	3.209561157	7.955384064	-5.84295578	-1.757820892	21.99302979	-2.195703316	23.38379364	-3.353947449	9.640087891	-1.000216866	5.531854248	-5.066487503	-0.190713465	-0.198099005	-5.487512589	3.120393372	1.330458546	-3.516521072	4.872654724	-3.855109024	-4.585233307	2.445669365	-1.047557831	-0.18174032	-2.195660019	-1.15784359	-1.779018402	6.024615479	10.24471359	3.13800087	4.658039856
Y SUR right posterior jugal 3	-2.525073814	-1.434181786	0.584359455	-20.48431549	-22.23133392	-0.759665585	-0.281076622	-2.476323128	-20.73328247	-28.54809265	-21.79632416	-19.58734589	-21.31306915	-22.60130157	-14.51455841	-40.27353516	-34.33555603	-30.27897949	-34.90159607	-33.07446289	-28.53123474	-6.320145798	-3.655040741	-26.79590149	-0.996721745	-24.63585815	-24.62324677	-38.77352905	-23.85602417	-4.713748932	-26.79892273	-23.4706131	-8.105504608	-21.40393372	-25.72337646	-5.115628052	-24.56787415	-5.7209095	-27.09278564	-22.69437561	-5.285426331	-20.40672455	-25.77991028	-6.089768219	-6.518377686	-9.236442566	-11.73194656	-10.56260376	-32.01171265
Z SUR right posterior jugal 3	-0.854545689	-0.855333233	-3.267940903	11.51782074	12.57009048	-1.201458073	-3.219625854	0.762986994	13.47432098	21.64290314	14.98974609	11.9285614	13.9933609	13.30083618	2.192240715	2.75612793	30.57357788	34.67562256	35.61289368	34.91953125	-30.86895752	-18.04399414	-16.53023529	-17.31401978	-18.31800385	-21.52666931	-28.50566101	-8.594493866	-1.576800156	-27.20063477	3.862277603	2.318707275	-22.96377716	1.266134167	0.413477612	-26.01279602	0.959542084	-24.39987946	-7.820670319	1.245635223	-24.44664001	-0.075249982	6.938986206	-31.76447144	-27.37989502	-12.24841843	-7.390132904	-18.67764282	23.15133209
X SUR right posterior jugal 26	-5.14682579	-2.235770988	3.424451065	16.22693024	19.5848175	3.667006302	-1.012167072	1.117062855	16.51007385	11.09131317	17.75000458	24.72255402	17.24172516	22.59698181	18.64963989	6.338526917	12.48832855	15.11809845	8.829769135	13.1732254	-4.709160614	5.437848282	18.05493622	3.236067963	17.09815063	-2.593298149	10.86104507	9.877580261	14.21380615	-12.97745056	10.01796341	8.544657135	-12.62987747	11.72355652	12.33620453	-12.13003082	13.82377167	-12.56637344	-11.11520004	11.30221863	-7.288225555	7.695262909	7.308886719	-12.68705292	-10.81746826	1.112265968	12.30965652	-5.397071075	17.27608643
Y SUR right posterior jugal 26	0.553721428	2.261115837	3.950547028	-17.39741211	-17.53826904	2.580056572	2.929207993	-0.527227592	-17.07036743	-23.24078369	-18.07004089	-14.54918671	-17.10164642	-18.59615173	-6.41354599	-36.82913818	-28.74251709	-25.93419495	-30.57995605	-28.91360168	-34.25251465	-8.47250824	3.408441925	-30.1741394	5.573820496	-29.32460938	-29.65574036	-35.31277771	-21.83064117	-2.925200844	-25.20151978	-21.51859436	-3.572504807	-19.33995056	-22.6683075	-3.217774582	-22.3589859	-2.748239326	-27.64837646	-20.52087708	-2.597839737	-18.82085571	-23.07061005	-0.007523946	-2.852971458	-3.99160881	-5.69121666	-7.48447876	-25.669104
Z SUR right posterior jugal 26	-8.776548004	-9.5938591	-9.700193024	10.7070076	11.91066589	-8.891909027	-11.04562073	-5.026160049	13.01576385	22.30276031	13.50971527	10.40137253	11.55546875	13.78358917	-3.677022934	-0.657783842	22.44208832	29.66401367	29.77211609	28.18217468	-23.394133	-21.99107819	-19.47893066	-11.67402802	-22.41934052	-13.98938141	-21.0527832	-12.30039139	1.558102131	-27.04893799	7.130737305	4.055117035	-22.07797546	2.820917702	6.056861496	-25.26701508	4.912521362	-23.95033722	-16.26237335	4.225104523	-24.17665863	2.700730324	10.85712738	-31.13905029	-26.48579712	-15.59684601	-11.67640686	-22.92275543	23.75127563
X SUR right posterior jugal 25	-0.633770704	3.340367889	8.251137543	20.17548981	23.35572357	8.569028473	4.401047134	5.005559158	19.86118317	14.96166534	21.18323364	28.57344666	20.53765869	27.24934082	17.43090363	8.963476563	12.17897034	16.82300873	10.47649689	14.70970764	-3.199280357	10.25275726	13.76842957	7.511274719	12.07834854	-0.959950352	11.86183929	14.90680847	19.97937317	-17.87692871	16.82872772	13.88512878	-17.23180389	16.59698029	18.83514557	-17.29010925	19.4006546	-17.96717682	-13.23620758	16.66967468	-10.66642151	12.64344482	13.29588623	-19.29724426	-16.59833984	-3.163009071	11.61111832	-11.44733734	22.72645264
Y SUR right posterior jugal 25	0.715227318	1.729973793	3.827164841	-14.58512268	-13.91404419	2.803438568	3.017863083	-0.746146345	-14.48274536	-19.59061737	-14.82765961	-10.34009552	-13.57788391	-13.80477448	-2.312360764	-33.59888306	-23.61908875	-22.33126678	-26.64889832	-24.84253845	-36.1932251	-10.29954758	6.815686035	-30.52634277	8.287364197	-30.88233337	-31.29543152	-31.46607666	-19.64821472	-2.601776314	-22.6462677	-19.50560608	-2.289996529	-17.42425995	-19.85841675	-2.830607986	-19.3351593	-2.524916649	-26.29831543	-18.22640686	-2.364790916	-17.36135406	-20.20094757	0.603769493	-1.624209023	-1.692741585	-1.503117561	-7.192723083	-20.06997223
Z SUR right posterior jugal 25	-12.66889038	-14.17464752	-13.44957428	8.959407043	9.6542099	-12.69851303	-14.2980835	-7.661811829	11.23609161	20.20075531	11.52504044	7.809448242	8.437221527	11.24399948	-8.11911087	-2.39179287	18.85308228	27.17716675	27.00203552	24.56016541	-17.87141571	-22.29201508	-21.88079071	-8.783156586	-24.59293213	-9.386051941	-16.15749359	-13.99189606	1.245224667	-25.90721436	6.783726501	3.07591114	-20.06716766	1.817758179	5.540539169	-23.13094025	5.733380127	-22.13844452	-21.96368256	3.934563446	-23.490242	2.671171188	10.27095108	-27.38962708	-24.38092194	-16.76577606	-14.41150513	-23.98920898	22.66882019
X SUR right posterior jugal 24	-10.58451004	-9.373234558	-2.925357437	9.404695129	12.36546783	-2.704133797	-7.323693085	-4.1810112	10.34804077	3.760498428	11.61671829	17.12214355	10.54766769	13.45451508	16.76464996	1.605938721	12.70043793	11.56436005	4.528118515	9.390344238	-6.803326416	-1.473719597	21.80057983	-2.110482407	23.13196259	-3.998054504	8.617977142	1.05692749	6.034905243	-5.744414139	0.665709448	0.503009176	-5.937773514	3.985372543	2.509864426	-4.272544098	5.788346481	-4.787573624	-5.910361481	3.391437149	-2.068477821	0.638428164	-1.285256195	-2.464792061	-2.5282547	5.85850563	10.62918701	2.267882538	6.851172638
Y SUR right posterior jugal 24	-1.987920189	-0.255291057	1.542413044	-20.1022171	-21.55500031	-0.257273412	0.369893909	-2.118180847	-20.0950943	-27.48757935	-21.32276459	-18.9654953	-20.79250183	-22.13323975	-13.29937897	-40.23622437	-33.93385925	-30.10882568	-34.8914032	-32.97732544	-29.51224976	-6.846055603	-2.389354515	-27.68300781	0.406052637	-25.37504578	-25.64367371	-39.24642639	-23.57832947	-3.681635666	-26.42454224	-23.04966888	-6.806129456	-21.03690948	-25.35175781	-3.942297363	-24.33106842	-4.503603745	-28.3421936	-22.44386597	-3.903925323	-20.08562775	-25.31115265	-3.764910889	-4.945426559	-7.951143646	-10.8247818	-9.014926147	-31.13143921
Z SUR right posterior jugal 24	-2.683020401	-2.663171387	-4.688394165	12.35786896	13.74903259	-2.754696083	-5.192200089	-0.650519133	14.26498413	22.96828461	15.49595184	12.75739212	14.73920288	14.68925629	2.306890297	2.616537857	29.28195801	34.34313965	35.34736328	34.40577393	-29.97987976	-19.12575226	-16.01340027	-16.00558929	-18.43686981	-20.36998444	-27.56946411	-8.617655182	-0.536309862	-27.39380798	5.55389328	3.562342453	-23.16318512	2.4709589	2.419287682	-26.11590881	2.49634285	-24.62321472	-8.792275238	2.81715889	-24.60432587	1.133693504	8.607607269	-32.50759888	-27.52955627	-12.32819214	-7.202716064	-19.47326508	24.7227951
X SUR right posterior jugal 23	-0.289193058	3.236988449	7.989829254	19.20085907	22.24644775	8.85475235	4.482305527	5.072837067	18.93823395	13.87088165	20.05225677	27.30144043	19.44708405	26.16017456	16.35809784	8.371588135	11.91869049	16.08113251	9.826474762	14.1130249	-2.75127964	9.887143707	12.91672821	7.243379974	11.48379211	-0.14039191	12.37196579	14.16910248	19.10391998	-17.50517273	15.9977005	13.31143799	-16.7866806	16.09046173	18.03943939	-16.79876556	18.90348358	-17.25115814	-12.08725739	16.03825836	-10.50593643	12.23778763	12.62033081	-18.00817871	-15.87438202	-3.680566788	10.4850708	-11.20922012	21.29014282
Y SUR right posterior jugal 23	-0.397050643	0.480223656	2.545666695	-14.05656281	-13.55514679	1.246294975	1.615877342	-1.669042778	-14.0977356	-19.22502594	-14.62079315	-10.29553223	-13.16728058	-13.06436462	-2.943895721	-33.08132629	-23.31140289	-21.43506012	-25.97946472	-24.07010651	-34.90791321	-10.67033539	5.685105896	-29.34369202	7.095687103	-29.75003357	-30.19525757	-30.37857361	-18.63180847	-2.99423027	-21.64227448	-18.72276154	-2.830392647	-16.78286438	-19.00006409	-3.553097534	-18.647966	-2.869627762	-25.92187805	-17.68553619	-2.693717575	-16.60203857	-19.81670532	-0.236821985	-2.267253494	-2.503491592	-1.693346596	-7.98513031	-19.18985901
Z SUR right posterior jugal 23	-12.01665421	-13.53392487	-12.91548004	8.492974091	8.930325317	-11.7798584	-13.44755096	-7.010748291	10.67695007	19.36772003	10.75098267	7.170004272	8.142722321	10.47893066	-7.622028351	-1.775979805	20.12681122	27.67917786	27.64628906	25.19858856	-18.06881714	-21.09759064	-21.49495087	-8.891194916	-23.83105621	-9.703211212	-16.03712921	-13.40758667	0.271127939	-24.94495239	5.899850845	2.213790321	-19.17805023	0.905007362	4.126847458	-22.23239288	4.118709564	-21.13064117	-22.52766876	3.114635468	-22.79602356	1.880448341	9.05970459	-26.16549683	-23.12608032	-15.97603149	-14.2467514	-22.50522308	21.79272156
X SUR right posterior jugal 22	-11.28849106	-10.47859421	-3.854705429	8.874843597	11.65128326	-3.175965309	-8.14646759	-4.934024811	9.589642334	2.617933464	10.83056107	16.29100647	9.754091644	12.52113037	15.90446167	2.392328453	14.32759705	12.45749817	5.714884186	10.64269943	-8.052806854	-2.051071358	20.18548737	-3.183727646	22.01387024	-4.956095505	7.0367836	2.365015984	5.034437943	-5.548735046	-0.203858638	0.302464914	-4.950693893	3.714724731	1.624253654	-3.725282288	4.941397095	-4.407744217	-4.627867508	2.934532166	-1.196683502	0.230746889	-2.009358215	-1.954224586	-1.782544708	5.377388	9.872688293	1.909826851	5.858029175
Y SUR right posterior jugal 22	-3.960619736	-2.000369453	0.126849365	-18.31038055	-19.48762817	-2.258905983	-1.843894005	-3.400274277	-18.25088196	-25.57171021	-19.48183899	-17.01787415	-19.35052032	-19.68914642	-11.74856796	-40.00903931	-32.63019409	-29.23139954	-34.30037537	-31.80964661	-28.03697205	-9.104375458	-2.337462616	-26.8149231	0.009760027	-23.86532593	-24.13347626	-39.08626709	-21.6425415	-2.296253395	-23.97749329	-20.8759964	-5.441123581	-19.03624268	-22.35215759	-2.362689018	-21.91329651	-2.929064941	-30.12010193	-20.03459778	-2.696931267	-18.06269073	-22.74401855	-0.570121384	-3.099437332	-6.727985382	-9.714953613	-7.054808807	-28.13748169
Z SUR right posterior jugal 22	-3.968001938	-4.160888672	-6.301210022	13.13746643	15.17472534	-4.244408417	-6.92098465	-2.106844521	15.05512543	24.1046875	16.43667755	13.664328	15.68621368	15.61112518	3.873343658	4.370306015	30.03494263	35.67310486	36.41772461	35.72482605	-28.57293091	-18.98812714	-13.92178192	-14.2264267	-16.16307373	-19.25713654	-26.21022644	-5.858342361	0.485432816	-25.48463287	6.47099762	4.007501221	-21.88679352	3.054224205	3.704095078	-24.45074921	3.231587601	-22.97312469	-10.40352783	3.618572998	-22.85831909	1.695077324	9.391427612	-30.16802063	-25.52893677	-10.56987	-6.276366806	-17.37526093	26.4771698
X SUR right posterior jugal 21	-11.92092819	-11.24275665	-4.558771133	8.350086975	11.16400757	-4.216452789	-8.982489777	-5.579260635	9.034980011	2.125396347	10.44772797	15.82799225	9.377012634	12.03520737	16.46811676	1.45510416	13.87972412	11.84751205	4.956490707	9.762577057	-8.169509125	-2.881787491	21.85669708	-3.619059753	23.68000031	-5.01146698	7.209740448	0.873940849	4.276257324	-4.575246429	-1.043851566	-0.669018888	-4.38247261	2.823353195	0.694541693	-2.931003571	4.103486252	-3.456860352	-4.935735321	1.995472527	-0.344920397	-0.682697678	-2.835370064	-1.060730934	-1.134759521	6.432674408	10.38925552	3.429948425	4.768989563
Y SUR right posterior jugal 21	-3.19910202	-1.182140255	0.910347652	-19.5112854	-21.09946442	-1.313161469	-0.982761955	-2.884872627	-19.57363281	-27.19759216	-20.76467285	-18.62377777	-20.4311615	-21.44152374	-13.36168365	-40.72001648	-34.07477417	-30.38160706	-35.1493927	-33.00167542	-28.41121216	-7.654584503	-2.843373108	-27.21458435	-0.166953933	-24.06534119	-24.44149933	-40.31210938	-22.85124817	-2.809502029	-25.47873993	-22.21270599	-6.106945801	-20.30307617	-24.37422791	-2.827726555	-23.52319641	-3.572590256	-29.63687744	-21.60849152	-3.230583572	-19.27502441	-24.17256012	-1.911895752	-3.908582687	-7.663678741	-10.88208313	-7.87900238	-30.59686279
Z SUR right posterior jugal 21	-2.924718857	-2.787855339	-5.025886536	13.34685974	15.17707825	-2.964307594	-5.455301285	-0.968751812	15.23109283	24.1686264	16.70089111	13.96547699	15.9937027	15.80151215	4.126651764	4.008145523	30.31580811	35.61680298	36.58866577	35.92272949	-30.21878052	-19.03876953	-14.29666595	-15.58843384	-16.41326599	-20.73095093	-27.99212952	-6.832756805	0.12065953	-26.78501892	6.499630737	4.092690277	-22.85676575	3.012895203	3.34891243	-25.63383179	3.068142891	-24.09200287	-8.65357666	3.472641754	-23.85139923	1.49999485	9.221373749	-31.78646545	-26.86130981	-11.09073868	-6.070054626	-18.12142944	26.17690735
X SUR right posterior jugal 20	-3.453775787	-0.406992579	5.208444977	17.80660095	21.17749023	5.390690613	0.859429455	2.557705498	17.87103424	12.77915039	19.15570221	26.47209778	18.63157959	24.60167236	18.53386993	7.473677063	12.39824677	15.9990509	9.764434052	14.04816437	-4.174516678	7.203421021	16.43921967	4.828977966	15.12973328	-2.163536835	11.36527634	12.24642715	16.38235474	-14.91183624	12.65504532	10.64284897	-14.4598526	13.65973816	14.92924042	-14.15625	15.98693237	-14.63894806	-12.06402435	13.3680542	-8.556987762	9.581771088	9.677254486	-15.26386414	-13.12677307	-0.43878684	12.31806793	-7.668021393	19.53512421
Y SUR right posterior jugal 20	0.782557917	2.472089195	4.130976105	-16.33723145	-16.13215179	2.796795273	3.099245453	-0.484505129	-16.05888062	-21.80550385	-16.80466003	-12.99560699	-15.75570068	-16.87940521	-4.595929337	-35.64056396	-26.87433167	-24.4692215	-29.01204834	-27.26343384	-35.16721191	-9.143136597	4.889333344	-30.41961365	6.998912048	-29.92830505	-30.34559021	-33.9839325	-20.88746796	-2.696881294	-24.31388245	-20.6475174	-3.022799301	-18.4927887	-21.5656723	-2.965218353	-21.31103973	-2.344441795	-27.29763184	-19.61845093	-2.370158195	-18.20823822	-21.96697998	0.59716444	-2.173340797	-2.977968216	-3.958252716	-7.071508026	-23.56295624
Z SUR right posterior jugal 20	-10.41884079	-11.63204041	-11.26510315	10.18235016	11.21423416	-10.56748047	-12.55417175	-6.162137222	12.47946625	21.81209717	12.90383301	9.723931885	10.4533287	12.9988678	-5.258515167	-1.344306946	20.90581818	28.64801331	28.51802368	26.81676636	-21.36565399	-22.46791992	-20.22808838	-10.44284973	-23.05367584	-12.13279495	-19.17810974	-12.81286621	1.771562576	-26.70217896	7.472973633	3.955420303	-21.26974335	2.579214287	6.176179123	-24.56147461	5.333295441	-23.37456512	-18.68379211	4.287276459	-23.94043732	2.810927582	10.78016586	-29.84594116	-25.79292297	-16.15080566	-12.60159149	-23.5403183	23.50538788
X SUR right posterior jugal 2	-10.06214981	-8.737044525	-2.243556404	10.68844986	13.7397995	-1.877125549	-6.615181732	-3.656504822	11.46837006	5.085165405	12.70390701	18.42944489	11.74334106	14.96828918	17.2967926	3.001305771	13.38837128	12.69108353	5.915378189	10.82170029	-7.097367859	-0.42992506	20.75880127	-1.737050819	21.93583527	-4.393107605	8.272542572	3.314398956	7.230702209	-6.97197113	2.074730492	1.887701797	-6.750708008	5.379795074	4.122406387	-5.558621597	6.978777313	-6.142252731	-6.930606079	4.720731735	-2.912888908	1.808563232	0.011058646	-4.221025085	-3.72784462	5.08617363	10.94953003	0.801570606	8.823126221
Y SUR right posterior jugal 2	-1.897085571	0.109734178	1.857119179	-19.14698944	-20.23166504	-0.144917285	0.409472275	-1.909277725	-19.01469879	-26.06452332	-20.28893433	-17.60025787	-19.74932098	-20.84291229	-11.39473495	-39.76462708	-32.85200806	-29.31568909	-34.32877197	-32.27600708	-30.16520691	-7.903659821	-1.163212776	-28.33339233	1.587764835	-25.9580719	-26.20192566	-38.75024414	-22.8987442	-2.871226883	-25.70863342	-22.27550507	-5.478104782	-20.29542236	-24.0678833	-3.020793343	-23.39805603	-3.386365128	-29.35253296	-21.48323517	-2.930120659	-19.34653625	-24.31229858	-1.389814281	-3.676388168	-6.603012848	-9.636502838	-7.770821381	-29.24413757
Z SUR right posterior jugal 2	-4.395870972	-4.705350494	-6.290370178	12.67360611	14.29859772	-4.518871689	-7.210182953	-2.183863258	14.65835724	23.72300568	15.69077148	12.84318237	14.72380066	15.39012909	1.867120361	2.514659691	28.01175537	33.83203125	34.55583801	33.59728088	-28.33494873	-19.9404953	-15.85140533	-14.41880646	-18.4870163	-18.82597961	-25.94160156	-8.479202271	0.62391901	-26.91470337	6.719481659	4.228420639	-22.91732635	3.147641182	3.957698441	-25.7244751	3.549998093	-24.22576904	-10.47054138	3.82604599	-24.13159485	2.080863953	9.981116486	-31.94436035	-27.03890686	-12.42671967	-7.693101501	-19.69012756	25.42286835
X SUR right posterior jugal 19	-14.35766144	-14.18856354	-7.460717773	4.963627243	7.155085754	-6.741471863	-11.91002808	-8.375410461	5.279827499	-2.081750488	6.668225098	11.81078262	5.422501373	7.515013885	13.93271179	0.345784903	15.69664917	11.4771759	4.866954803	9.441887665	-10.28110046	-5.925257874	20.94774628	-6.817831421	23.38442535	-5.935613251	4.906399536	-0.912253284	-0.193896472	-1.641279602	-5.573584747	-3.689784241	-0.614468384	-0.329469728	-3.917593765	0.7480896	0.235683608	-0.143538594	-1.377455807	-1.336536217	3.068536949	-3.70243988	-6.632827759	3.094793129	2.495932198	7.108392334	8.6583992	5.311470413	-0.652068281
Y SUR right posterior jugal 19	-6.981202698	-5.282825089	-2.547447395	-17.75105743	-19.42476196	-5.376797485	-5.3155159	-5.706325912	-17.92104187	-25.41007538	-19.32610779	-17.35786285	-19.14270325	-19.2480011	-13.80068359	-41.28647766	-33.66304626	-30.23859253	-35.07781677	-32.36365662	-24.51047211	-9.49197998	-5.440323639	-24.98511353	-3.125193405	-20.27246857	-20.52566986	-40.7057312	-20.21284332	-1.912601089	-22.29591064	-19.62225342	-6.183700943	-17.9946579	-20.95718079	-1.619556808	-20.60817108	-2.858885574	-31.55548401	-18.88009338	-2.491092491	-16.77523651	-21.27579803	-0.512091827	-2.670913696	-8.178885651	-11.33463364	-6.586615753	-29.00864563
Z SUR right posterior jugal 19	-2.286969757	-2.271412468	-4.959738541	14.59259338	16.77924957	-2.666956139	-4.7843853	-0.983706665	16.44845886	25.38432465	18.25700989	15.44034882	17.74883881	16.41964264	8.044135284	7.460765839	34.17813416	39.40759583	40.2946228	39.94578857	-30.44949951	-17.29449768	-10.44499893	-15.16001587	-11.69843521	-21.58592377	-28.66039734	-2.158522987	-0.032021067	-24.23756409	5.770969391	3.74426384	-20.60679932	2.905148506	2.89435463	-23.27255402	2.258725357	-21.44414063	-8.387350464	3.094487	-20.91139221	0.950857735	8.503074646	-28.75037842	-24.18514557	-7.768873596	-3.614757538	-13.46925659	28.36169128
X SUR right posterior jugal 18	-1.097770119	2.411747932	7.448219299	19.37223511	22.4973999	8.011840057	3.850885391	4.483945084	19.10737457	14.04690247	20.32460785	27.62357483	19.76587067	26.22829285	17.13889465	8.84788208	12.61331787	16.66849518	10.49584885	14.89512024	-3.705099487	9.473155975	13.44472198	6.645893097	12.00967789	-1.18771925	11.54610977	14.93283081	19.00161438	-17.28924713	15.86305542	13.26763916	-16.46528015	15.95302124	17.96935272	-16.58469696	18.59236145	-17.17584839	-12.36142578	15.89981232	-10.19762039	11.90137482	12.31187286	-18.10247498	-15.73117523	-2.959092522	11.16117554	-11.03344193	21.43469543
Y SUR right posterior jugal 18	-0.21898849	0.833222866	3.048943329	-14.11120453	-13.52624054	1.643384361	1.843353081	-1.364152622	-14.08621216	-19.11595154	-14.4522583	-10.06707611	-13.24528656	-13.31939392	-2.450732231	-33.68260193	-23.56439667	-22.08620453	-26.56411438	-24.54824677	-35.19217529	-10.81261368	6.276654816	-29.89902344	7.874294281	-29.94344788	-30.45134583	-31.48804932	-18.65687714	-2.405924988	-21.67655334	-18.75576019	-2.163257027	-16.86531525	-18.8030365	-2.750213814	-18.70943146	-2.173863792	-27.0184906	-17.59803009	-2.141187859	-16.63239746	-19.51016388	0.99926424	-1.193859482	-1.913256073	-1.588222218	-6.869842529	-19.36790771
Z SUR right posterior jugal 18	-12.59146271	-14.16792603	-13.52411041	9.309131622	10.04373779	-12.61450882	-14.382164	-7.615213013	11.51253738	20.53037262	11.84057922	8.213851929	8.962684631	11.62845917	-7.133802795	-1.56450491	19.75362854	27.82833862	27.70246582	25.45430298	-17.96414795	-21.93167572	-20.86339111	-8.467324066	-23.36079102	-9.514716339	-16.28766174	-12.75884476	1.432665539	-25.31893463	7.036431122	3.311870956	-19.55617676	1.805023766	5.470086288	-22.66872864	5.370954895	-21.60622864	-22.11664581	3.937759781	-23.02122955	2.723425865	10.20453262	-26.67529297	-23.61627502	-16.00748901	-13.66580505	-22.93016052	23.20731506
X SUR right posterior jugal 17	-12.58958359	-12.23612061	-5.689676285	6.660020447	8.936585999	-4.525637054	-9.671829987	-6.478826904	7.230738831	-0.42608757	8.265158844	13.53526611	7.089876556	9.382416534	13.94051056	1.616376495	15.68377075	12.30567169	5.519141769	10.2624855	-9.437769318	-3.945917511	19.25357819	-4.917082977	21.51649933	-5.253509521	5.574520493	1.087493324	2.275858879	-3.72280159	-3.109701157	-1.606560135	-2.56418438	1.724941635	-1.138644123	-1.397521496	2.416044617	-2.327648354	-1.656381798	0.727143288	0.797746706	-1.700204277	-4.45341301	0.829199219	0.586973667	5.558602524	8.441323853	2.875914955	2.480994797
Y SUR right posterior jugal 17	-6.939510345	-5.158570099	-2.404416466	-16.89086914	-18.28518066	-5.02125206	-4.871751785	-5.476877213	-17.09934235	-24.59850616	-18.30204315	-15.96775818	-18.31633453	-18.05877686	-11.88655243	-40.12558289	-31.80723267	-28.91583252	-34.08573608	-30.9657959	-25.26300354	-10.52453461	-4.124405289	-24.76523285	-2.09007473	-21.10166473	-21.3727829	-38.94214172	-19.60871277	-1.771828079	-21.39680023	-18.8276123	-5.589812851	-17.15137634	-19.19718933	-1.569844913	-19.43737946	-2.440126419	-31.25291138	-17.89904327	-2.372084808	-16.28558197	-20.49924622	0.070304048	-2.550645256	-7.000085449	-9.823989105	-6.228953934	-26.63397827
Z SUR right posterior jugal 17	-3.427833939	-3.825826263	-6.405155182	13.64195709	16.01135254	-3.992392349	-6.365328979	-2.024144936	15.48563385	24.76445618	17.14306183	14.3905365	16.62845612	15.71951294	6.291769409	6.811446381	32.75128784	38.27437134	38.96184692	38.38564148	-28.38796692	-17.63543243	-11.54186325	-13.98411102	-12.95837402	-19.54456329	-26.1794281	-2.266888046	0.203222418	-23.43808594	5.571640015	3.662821198	-20.09378815	2.667565536	3.273871613	-22.45900726	2.670717812	-20.94455719	-10.5270874	3.066203117	-20.80149994	1.059216976	8.478691101	-27.37878113	-23.20849762	-8.168443298	-4.782897949	-13.99700317	27.73839722
X SUR right posterior jugal 16	-4.934659576	-2.206797218	3.352643585	15.85703735	19.04443817	3.846802902	-0.886396694	1.185826969	16.17354279	10.53682404	17.33760681	24.10065765	16.75684357	22.12479095	17.76027222	6.612548828	12.90464172	15.31544647	9.052928925	13.47514954	-4.894020081	5.338340759	16.63344727	3.05682354	16.20657501	-2.533321381	10.46177597	10.40424271	13.98428802	-13.02812347	9.909703827	8.609169769	-12.55898666	11.71981354	11.99880524	-12.06986465	13.79836884	-12.51600266	-10.18952637	11.25543976	-7.202312469	7.677375031	7.137297821	-12.29658127	-10.65970612	0.6042068	11.44871521	-5.951601028	16.36670227
Y SUR right posterior jugal 16	-0.75467844	0.888813496	2.772348022	-16.35501862	-16.36733551	1.180246449	1.565827847	-1.455955124	-16.11763306	-22.28382568	-17.06121368	-13.46425476	-16.07988434	-17.35790863	-5.733922577	-36.33995667	-27.75483704	-25.17549133	-30.0066925	-28.02460022	-33.27473755	-9.682110596	3.040568733	-29.30130615	5.25666275	-28.44244995	-28.77785339	-34.60375977	-20.61516266	-2.564327621	-23.73018341	-20.43448944	-3.396027374	-18.41949921	-20.78417816	-2.809139252	-21.00234222	-2.380331039	-28.04014893	-19.33238525	-2.267255974	-17.77985382	-21.67838593	0.538256693	-2.220099831	-3.840859604	-5.149183655	-7.056182098	-23.87146759
Z SUR right posterior jugal 16	-9.141123199	-10.09619446	-10.34966965	10.69317474	11.84472733	-9.397336578	-11.59665604	-5.510139084	12.95966644	22.14358063	13.40894623	10.29687424	11.59546661	13.41372223	-3.208406448	0.144265544	23.04297028	30.15465088	29.92483521	28.61583557	-22.54558411	-21.33391876	-18.65478516	-10.9817215	-21.64177094	-13.38811951	-20.27887115	-11.04838333	1.500664806	-26.03105469	6.989226532	3.84173851	-21.15115204	2.451388931	5.687944412	-24.25630493	4.567906952	-22.81459503	-17.24517059	4.023822021	-23.41608887	2.500749397	10.41260986	-29.34346619	-25.31532745	-14.78355713	-11.23262024	-21.80730896	23.77385559
X SUR right posterior jugal 15	-14.53783722	-14.72541809	-8.222315216	3.558456039	5.798854065	-6.714302826	-11.95724106	-8.869297791	4.074296188	-3.711115646	5.251598358	10.10101395	3.625576019	5.536539841	11.98111649	0.104961312	16.83298035	11.50591965	4.811107254	9.323044586	-10.84267731	-6.709108734	19.42351379	-7.870865631	21.84606323	-5.759032822	4.182869339	-1.266786671	-1.419299889	-0.786989307	-6.856983948	-4.764566803	0.681735992	-1.328748417	-5.741767502	2.103456306	-1.277387333	0.715249348	1.305146217	-2.535647583	3.754349518	-4.429738998	-7.701032257	4.730222321	3.641116333	6.655673218	7.04565506	5.014348984	-1.905516624
Y SUR right posterior jugal 15	-9.794187164	-8.086191559	-4.76558609	-16.09457245	-17.89019775	-7.462236786	-7.559593201	-7.682099152	-16.53595886	-23.71075897	-17.57394562	-15.78677368	-17.7721344	-17.40263824	-13.14476929	-40.37005005	-32.43166809	-29.1238678	-33.92303467	-30.82309875	-22.32416992	-11.17332535	-6.51587677	-23.2824585	-4.646200562	-18.20789337	-18.33161011	-39.47532349	-18.05881805	-1.620608139	-19.39364777	-17.40541687	-6.074440384	-16.08744049	-17.97305756	-1.196015835	-17.94597168	-2.399755859	-32.215448	-16.30818939	-2.738833809	-14.8383316	-19.16009369	0.150652146	-2.391781044	-8.321994781	-11.00806274	-5.841805267	-27.28736267
Z SUR right posterior jugal 15	-2.215846062	-2.726059151	-5.514455414	14.50878906	16.86404114	-2.957696915	-4.957658005	-1.17829504	16.22377777	25.29043274	17.90487213	15.57148285	17.2032547	16.02636719	9.103185272	9.416033936	36.04938049	41.2316864	42.08156433	41.49732971	-29.39055786	-16.06058044	-8.980137634	-14.4690918	-9.678692627	-21.07414703	-27.68329163	1.160224915	-0.319079733	-22.03879852	4.919209671	3.100185394	-18.67191162	2.296093369	2.553701019	-21.18610382	1.838000488	-19.37402039	-9.345450592	2.221622658	-18.902948	0.309004951	7.61375885	-25.71087952	-21.57959747	-5.518271637	-2.735817719	-10.80546722	28.53733826
X SUR right posterior jugal 14	-6.963850403	-4.526255798	1.351803112	14.23591614	17.53953552	1.709707832	-3.051559448	-0.556329679	14.77081757	8.923435974	15.94613495	22.50265045	15.35847626	19.8560318	18.25684509	5.122519302	12.80353394	14.14688873	7.686277771	12.19944305	-5.530556107	3.378528976	19.21934814	1.379072285	18.94181976	-3.177143478	9.950846863	7.413119507	11.71814041	-10.78911057	7.103033447	6.108507538	-10.47528076	9.463736725	9.383849335	-9.765822601	11.31635818	-10.24726257	-9.600254059	8.906456757	-5.812205124	5.564776611	4.656626892	-9.610086823	-8.19704895	2.657375908	11.98183594	-3.091485786	14.31391144
Y SUR right posterior jugal 14	-0.270363569	1.601922607	3.28934021	-18.07341919	-18.59178925	1.709677696	2.132863998	-0.961052799	-17.81224213	-24.33840485	-19.02253113	-15.75860443	-18.14601135	-19.62853394	-8.225597382	-37.92792969	-30.4001709	-27.27661133	-32.18548584	-30.28388367	-32.79720764	-8.229329681	1.747326469	-29.58227539	4.046022415	-28.23628845	-28.53657837	-36.5361145	-22.38092346	-2.96266346	-25.58816833	-21.99419403	-4.195729446	-19.8759613	-23.29015045	-3.224107742	-22.87882385	-2.922693443	-28.21237488	-20.97780304	-2.717884636	-19.1059021	-23.75162048	-0.584180832	-3.221850204	-4.957297516	-7.284230804	-7.625788879	-27.04264526
Z SUR right posterior jugal 14	-7.133489227	-7.751898956	-8.386997986	11.33484573	12.78793411	-7.28048172	-9.698304749	-3.941699219	13.5923111	22.72230072	14.20553589	11.21341019	12.72508545	14.48228607	-1.702832603	0.442808485	24.40201111	31.04788818	31.35888367	30.00275879	-25.23172913	-21.29454803	-18.1949234	-12.69502945	-21.15976715	-15.79044495	-22.84414978	-11.06091995	1.306912613	-27.03178711	6.971730804	4.05477562	-22.53932037	2.880224991	5.384728622	-25.57520905	4.456428909	-24.17150726	-13.99269409	4.080400085	-24.15899658	2.537998581	10.60574493	-31.44546814	-26.87508545	-14.51333313	-10.35443344	-21.8417923	24.14637756
X SUR right posterior jugal 13	-12.71957779	-12.19419861	-5.508481216	7.337068939	9.881990814	-4.817907715	-9.867204285	-6.472059631	7.855660248	0.718372679	9.197415161	14.48501434	8.116165924	10.53559952	15.37414093	1.516548634	14.75592194	11.97374268	5.301626205	10.15687027	-8.949085236	-3.775826263	20.98046265	-4.692908859	23.08280945	-5.506235504	6.18219223	0.756888342	2.855286026	-3.825853348	-2.451581955	-1.47678175	-3.141714287	1.964376259	-0.621910524	-1.835188103	2.904706573	-2.517571449	-3.551022339	1.032463264	0.679750204	-1.551026726	-4.011434555	0.167597163	0.042839426	6.399217606	9.548815155	3.703697586	3.099244118
Y SUR right posterior jugal 13	-4.911965561	-2.961439514	-0.578551102	-18.43330688	-19.95201263	-3.133215714	-2.870008659	-4.032112122	-18.55635834	-25.99804382	-19.75393829	-17.58605194	-19.59760284	-19.9865097	-12.93970642	-40.87202148	-33.34282227	-29.99913025	-34.96091309	-32.41836853	-26.79468384	-8.943063354	-3.577364349	-26.28233948	-1.099759483	-22.56856995	-22.88663025	-40.0651886	-21.49577179	-2.204191589	-23.65559998	-20.8151123	-5.749833298	-18.96548004	-22.27050476	-2.063460159	-21.85731354	-2.980880737	-30.85218811	-19.98161163	-2.576407051	-17.94446106	-22.49123993	-0.623475885	-2.846758652	-7.368305206	-10.57668457	-6.943796539	-29.01152039
Z SUR right posterior jugal 13	-3.261824036	-3.088493347	-5.537614441	13.8692749	15.99252777	-3.238678741	-5.832460022	-1.457645512	15.68049774	25.0352417	17.30322876	14.47495728	16.72705231	16.15735779	5.561349487	5.476961899	31.65361023	37.02238159	37.88668518	37.40679321	-29.74860229	-18.50018463	-12.72611618	-14.91071625	-14.45453491	-20.48586884	-27.58250427	-4.636294174	0.266605425	-25.3866684	6.523605347	4.069792175	-21.79925079	3.101317787	3.306764221	-24.36619568	2.9367033	-22.7960083	-9.247193146	3.637295914	-22.48734741	1.475244427	9.212663269	-30.05610657	-25.52204132	-9.634832001	-5.243596649	-16.1895813	27.11325684
X SUR right posterior jugal 12	-8.780240631	-6.641648865	-0.472307205	12.3411377	15.53428192	-0.289564395	-4.80691185	-2.171401596	13.06837463	6.881908417	14.19522095	20.35119781	13.43426208	17.13004761	18.00440216	3.593418884	12.6665863	12.96081696	6.231985474	10.82213135	-5.969270325	1.444562912	20.82666626	-0.137929106	21.07897491	-3.585115051	9.619536591	4.514440536	9.335562897	-8.57774353	4.29028511	3.622211456	-8.507637024	7.122496033	6.516810608	-7.401347351	8.897681427	-7.881998444	-8.42930069	6.529930115	-4.408443451	3.436150742	2.050838089	-6.495993042	-5.603449249	4.248823929	11.78450546	-0.626867962	11.53101807
Y SUR right posterior jugal 12	-0.502436781	1.338343811	2.847001266	-19.31972351	-20.26932373	1.339019299	1.787307167	-1.105634308	-19.16332397	-25.79414978	-20.47230377	-17.4677063	-19.63710785	-21.10922546	-10.63404922	-39.09652405	-32.33693237	-28.86724548	-33.71098938	-31.84764099	-31.6241272	-7.276998138	-0.007346158	-29.08215942	2.57651062	-27.42722168	-27.59725037	-38.01138611	-23.39418945	-3.354018784	-26.49197083	-22.94713898	-5.451277542	-20.81672058	-24.88892212	-3.703338623	-23.928862	-3.67556572	-28.28457947	-22.07938843	-3.115090561	-19.92022247	-25.00237427	-1.743473244	-4.089117813	-6.283704758	-9.183480072	-8.338990021	-29.3839325
Z SUR right posterior jugal 12	-5.116931534	-5.470483398	-6.528083801	11.84213486	13.29842377	-5.219890594	-7.537463379	-2.419420052	13.83766174	23.02407837	14.68563843	11.89423065	13.50782318	14.82816315	-0.110819507	1.153747463	26.38880615	32.35827332	33.00538025	31.73186951	-27.49701843	-20.46238861	-17.44045105	-14.36328583	-20.31875153	-17.91642761	-25.04264221	-10.39777222	0.430726624	-27.52192383	6.257012177	3.994781876	-23.13423157	2.788209343	4.062508011	-26.18135681	3.593668365	-24.75912476	-11.22986145	3.675652313	-24.55146942	2.040858459	10.02604446	-32.56577759	-27.70503235	-13.80297394	-9.225335693	-21.1552597	24.35839386
X SUR right posterior jugal 11	-0.633836031	2.778705406	7.482362366	18.57631531	21.56547699	8.514649963	4.072337723	4.835580063	18.38700562	13.11916504	19.50128174	26.60283813	18.82807159	25.25861664	16.10265045	8.11010437	11.8636673	15.75009918	9.618343353	13.95996399	-2.87209568	9.406087494	12.84923096	6.684828949	11.59041672	-0.139335072	12.27045898	13.80158539	18.34698486	-17.00903015	15.21020203	12.77295456	-16.20613556	15.58288727	17.15330658	-16.22243958	18.33390045	-16.57784576	-11.37039413	15.43509216	-10.08519669	11.69379196	11.91482849	-17.04597626	-15.09087219	-3.442119217	10.14459839	-10.73873367	20.28548889
Y SUR right posterior jugal 11	-0.873237228	-0.014334825	2.107874298	-13.98200989	-13.47793884	0.599563074	0.927250195	-2.033038712	-14.04734802	-19.23199158	-14.62996063	-10.28785172	-13.22872772	-13.15399017	-3.256945801	-33.16638184	-23.37864532	-21.34763947	-25.99938354	-23.98734741	-34.29776611	-10.87242584	5.034282303	-28.96729736	6.580419922	-29.20989685	-29.60828857	-30.4927063	-18.23351593	-3.034239769	-21.31550293	-18.36403656	-3.039048576	-16.51566162	-18.59609985	-3.687347794	-18.42933197	-2.805006981	-26.19424133	-17.50163269	-2.725103188	-16.52749023	-19.64048157	-0.189279473	-2.232504463	-2.836048698	-2.080924988	-8.006413269	-19.25771637
Z SUR right posterior jugal 11	-11.64341736	-13.21741486	-12.683918	8.625801086	9.034044647	-11.37581253	-13.19725037	-6.728916168	10.7654541	19.37824707	10.73191986	7.231232452	8.339167786	10.57600861	-6.973442078	-1.332114601	20.82100372	28.14345093	28.06192932	25.7565979	-18.41434021	-20.67877197	-20.93895569	-9.018180084	-23.38682098	-10.00368729	-16.29036713	-12.76083832	0.210591173	-24.61031952	5.802095795	2.150718117	-18.88133087	0.727603626	3.848670959	-22.0109848	3.604315567	-20.83228455	-22.3366684	2.913035583	-22.50646973	1.655690002	8.814689636	-25.79733582	-22.64600372	-15.42140503	-13.71179352	-21.83804779	22.02596283
X SUR right posterior jugal 10	-13.30894623	-13.21461029	-6.787041473	5.136976624	7.296899414	-5.199020767	-10.39790497	-7.389467621	5.736416245	-2.187415504	6.546164703	11.76924744	5.201628876	7.247873688	12.53405075	0.935917282	16.39098969	11.99540176	5.24629097	9.797949982	-10.06625824	-5.147357559	18.65996552	-6.189380264	21.02810669	-5.408115768	4.804367828	0.02025834	0.639649343	-2.445559692	-4.933655548	-2.916543007	-1.182454014	0.358340383	-3.215211105	0.231335425	0.702237129	-1.017048454	0.433302784	-0.736155987	2.033629227	-2.857739449	-5.987605286	2.791334152	2.215039063	5.693930054	7.424131775	3.488534164	0.531871986
Y SUR right posterior jugal 10	-8.942008209	-7.289200592	-4.050682449	-16.03470154	-17.50621796	-6.72381897	-6.731095123	-6.884327698	-16.50224457	-23.81146088	-17.64955139	-15.34267883	-17.64620667	-17.04211884	-12.1446991	-39.88680115	-31.4037384	-28.50984497	-33.58232117	-30.32634888	-23.36898041	-11.24040375	-5.370074081	-23.51659393	-3.595401001	-19.37013702	-19.57064514	-38.57203064	-18.18746948	-1.582701015	-19.48947296	-17.51026459	-5.657906723	-15.9870636	-17.35986786	-1.221299744	-17.86277466	-2.376058578	-31.97055969	-16.38799438	-2.482770157	-15.14621277	-19.18395386	0.238776827	-2.523073387	-7.559555817	-9.959854126	-5.994585037	-26.00585938
Z SUR right posterior jugal 10	-2.995337677	-3.562922668	-6.291701889	13.84903717	16.25101318	-3.618136597	-5.7288311	-1.696284676	15.56235504	24.90649414	17.18635864	14.78892365	16.6543457	15.61161194	7.616013336	8.396578979	34.56953125	39.97576904	40.6565155	40.0501709	-28.34718933	-16.48638306	-10.13618393	-13.91917114	-11.01394348	-19.7777359	-26.23686829	0.159711242	-0.160463774	-22.1087326	4.972228622	3.095793724	-18.5114212	2.208732796	2.914038849	-21.16112061	2.055849075	-19.55621033	-10.55667648	2.429587364	-19.44440308	0.532858324	7.810099792	-25.59637299	-21.55848389	-6.610396576	-3.842029953	-11.74765091	28.06237183
X SUR right posterior jugal 1	-13.51360474	-13.39836731	-6.781460571	5.878774261	8.269674683	-6.178678513	-11.23568878	-7.709394073	6.260957336	-1.044876862	7.720007324	12.90378571	6.636276245	8.865092468	15.08961792	0.194615066	14.82875824	11.2230545	4.49095726	9.009079742	-9.494930267	-5.211973953	22.18204041	-5.884832382	24.2737442	-5.540818024	5.899062729	-1.075430202	0.988127232	-2.254858208	-4.340198898	-3.05961647	-1.661166382	0.363889432	-2.716285515	-0.232427883	1.132085133	-0.789805508	-2.68035202	-0.664598513	2.480698776	-3.184166527	-5.771035004	2.067890358	1.559619999	7.41306076	9.358176422	5.533045578	0.633332348
Y SUR right posterior jugal 1	-5.434291458	-3.512760925	-1.005267143	-19.02456818	-20.95623779	-3.57185936	-3.424315643	-4.428356552	-19.2589386	-27.09813538	-20.42612457	-18.60062714	-20.20077515	-20.86484985	-14.41580811	-41.36217346	-34.49642334	-30.89911194	-35.5194519	-33.20988159	-25.99780273	-8.245762634	-4.732858658	-25.9285675	-2.332746506	-21.67670898	-22.01250305	-41.10932312	-21.86358032	-2.512324333	-24.18673096	-21.16728668	-6.404698181	-19.47828217	-23.16208801	-2.250551033	-22.52892761	-3.322127914	-30.40758667	-20.67104187	-3.02018528	-18.34504089	-23.08272705	-1.586756802	-3.826638412	-8.445091248	-11.65469284	-7.379614258	-30.83208008
Z SUR right posterior jugal 1	-1.896498871	-1.663145828	-4.280942154	14.18144836	16.13065186	-1.975912857	-4.222492218	-0.297496438	16.02909698	24.87502594	17.68592224	14.88544312	17.20962067	16.18078461	6.768138885	6.048067856	32.87095642	37.95658875	38.95843201	38.60358582	-31.23822327	-17.85258942	-12.03718567	-16.18745422	-13.49058685	-22.09820099	-29.35306396	-4.241919708	-0.312659693	-25.69062805	5.883993912	3.874782181	-22.01148682	2.829336548	2.786899757	-24.68672638	2.529414177	-22.97903595	-7.619512177	3.042445946	-22.48132629	0.995306683	8.508493042	-30.50235596	-25.88522034	-9.243999481	-4.53279686	-15.50415497	27.4694458
X SUR right glenoid fossa 9	1.093058491	4.805317307	9.100163269	19.55652618	22.34599304	10.30428467	5.647328186	6.250805664	19.26371307	14.15211945	20.3096344	27.32229614	19.42978821	26.62252502	15.35560303	8.190985107	10.77641907	15.42383881	9.202637482	13.23690948	-1.474696636	10.95218658	11.87476196	8.244467926	10.42933884	1.076607323	13.47974548	13.7869339	19.95526276	-18.33829651	16.84530945	13.88157654	-17.81187286	16.79563904	18.76605072	-17.66948853	19.80818787	-17.90737915	-12.01303177	16.77591248	-11.41946487	13.20873566	13.49180603	-18.61160278	-16.68074799	-4.678771973	9.877581024	-12.16912003	21.73314514
Y SUR right glenoid fossa 9	-0.566494942	-0.104402769	2.031224632	-13.69681396	-12.96424408	0.745709515	1.18232069	-2.008933449	-13.78241882	-19.02514496	-14.08842773	-9.705548859	-12.79561157	-12.57943802	-3.038585854	-32.08504944	-22.37769775	-20.63511658	-24.91556244	-23.12053986	-34.72203369	-10.95072784	5.264484787	-28.72370911	6.577045441	-29.64671631	-30.09195251	-29.02175293	-18.15780792	-3.944991684	-21.39934235	-18.59093323	-3.584703827	-16.67141724	-19.30745239	-4.475268173	-18.36864014	-3.83837471	-24.69870605	-17.536763	-3.257720184	-16.51871948	-19.86703644	-1.517683125	-3.451345444	-3.010768127	-1.695693207	-9.042288971	-18.87612305
Z SUR right glenoid fossa 9	-11.7487587	-13.33920593	-12.66893921	7.457950592	7.497574615	-11.40485458	-13.06111755	-6.82368927	9.614594269	18.07212982	9.410364532	5.711811829	6.845777893	8.816612244	-8.612229919	-2.138061142	20.06893463	27.15608521	27.26704407	24.62301331	-17.14158325	-20.21055908	-22.5696579	-8.698374939	-24.6019516	-8.949027252	-15.2305191	-14.04747772	-1.154519081	-24.44637146	4.313702393	0.861996269	-18.48964996	-0.288745451	2.773077393	-21.57810516	2.836507416	-20.58923798	-23.29687042	1.957589722	-22.23507538	0.884682941	7.795064545	-25.08224487	-22.15346985	-16.20648346	-15.0868866	-22.09579773	19.66893005
X SUR right glenoid fossa 8	1.983928299	6.124858475	10.14068375	20.55322113	23.39750519	11.25467606	6.845201874	7.390089417	20.27651978	15.36662292	21.49860077	28.36421204	20.48716278	28.01442566	15.19109192	9.178363037	10.91490326	16.21682434	9.907803345	13.58630066	-1.208632374	12.28366928	10.65884171	9.402653503	9.316292572	1.302469921	13.4592041	15.54440308	21.89952698	-20.00116425	18.82084656	15.33425903	-19.2359024	18.25349731	20.30102997	-19.13562775	21.22875824	-19.35799713	-12.62580948	18.27291718	-12.70397263	14.58563995	15.01388397	-20.27304535	-18.34580841	-5.725401306	10.01057129	-13.73769531	23.50877686
Y SUR right glenoid fossa 8	-0.485380602	-0.320001936	2.057012177	-12.56426315	-11.70024185	0.7879848	1.184954929	-1.985028458	-12.78976364	-17.74687195	-12.9718689	-8.317072296	-11.56664963	-11.30465851	-1.555761433	-31.29365845	-20.7971283	-19.77833405	-23.80504608	-21.99207306	-35.15233459	-11.71425018	6.132607269	-28.58624268	7.818196869	-30.01126099	-30.63001404	-28.18056335	-17.01306	-3.645035553	-20.54492188	-18.02505646	-3.192412376	-16.10343323	-18.31628265	-4.204614639	-17.2832428	-3.59920578	-24.89927216	-16.81246033	-3.076450348	-15.86781921	-18.7897583	-0.966441822	-3.047899818	-1.574227715	-0.335045075	-8.502296448	-16.58209991
Z SUR right glenoid fossa 8	-13.2544693	-14.86783752	-13.95626678	7.087862396	7.124079895	-12.71058655	-14.53570404	-7.96780777	9.267451477	17.8258667	8.96917038	5.557677078	6.19357872	8.592356873	-9.476361847	-2.380339813	19.08015442	26.41553955	26.62717285	23.74655762	-15.66397247	-20.47420959	-22.98208466	-7.468948364	-24.84447327	-7.304493713	-13.6950119	-14.33494263	-1.410184669	-23.90601959	4.45116806	0.948030472	-17.73670197	-0.404771423	3.427034378	-20.99701996	3.688746643	-20.05014954	-24.92568207	1.799631882	-21.81821594	0.98259697	7.985112	-24.30660858	-21.58093109	-16.43904419	-15.54068756	-22.4980423	18.92612457
X SUR right glenoid fossa 7	2.191133881	6.217438126	10.03054962	19.77117004	22.32637177	11.45862732	6.770674896	7.325896454	19.49146271	14.33215637	20.55457764	27.39434204	19.46922302	26.91617126	14.42816925	8.271533203	10.16887436	15.19992065	8.87093811	12.73493652	-0.622696733	11.87819595	10.59273071	9.053781891	9.236766815	2.007203865	14.12622528	13.95012665	20.8616394	-19.31209259	17.8653717	14.51266632	-18.79922028	17.48167877	19.31330109	-18.43390808	20.6057785	-18.63196259	-11.58578415	17.52145386	-12.12913513	14.02438507	14.25923004	-19.20732117	-17.4581665	-5.798685837	9.113446045	-13.27536163	21.92625885
Y SUR right glenoid fossa 7	-1.158785343	-1.108860111	1.236465836	-12.94565582	-12.00970535	0.092369998	0.480684233	-2.490927124	-13.1864975	-18.31558228	-13.28684387	-9.018434143	-12.01332245	-11.61375198	-2.69694519	-31.09241028	-21.06501617	-19.65751495	-23.72331085	-22.00540924	-34.33883057	-11.59482956	4.928578949	-27.83858032	6.380972672	-29.45410767	-29.79295349	-27.45981445	-17.01040039	-4.505741882	-20.63711853	-17.92629395	-4.029533005	-16.22536774	-18.56934204	-5.049962997	-17.47834625	-4.368892288	-24.08578339	-16.95461121	-3.65112648	-15.95815735	-19.10606995	-2.129063034	-4.007769394	-2.938376427	-1.234130764	-9.535190582	-17.3035675
Z SUR right glenoid fossa 7	-11.91133118	-13.56592712	-12.92900085	6.604179382	6.531106567	-11.58283691	-13.17640381	-6.935571289	8.741480255	17.13247223	8.422762299	4.562310028	5.782362747	7.628379822	-9.373719025	-2.143934822	20.16637268	26.91645203	27.08627319	24.29803772	-16.11504669	-19.47039642	-22.96389618	-8.25139389	-24.96149597	-8.056027222	-14.21201935	-14.07803497	-2.235547638	-23.6334549	3.074946594	-0.001644526	-17.57511597	-1.177083206	1.838773537	-20.74336243	2.071556664	-19.71557922	-24.40217896	1.004926586	-21.51869812	0.114291179	6.808562469	-23.78623352	-20.97176971	-16.07349091	-15.61042023	-21.62017975	17.96472778
X SUR right glenoid fossa 6	1.407775307	5.521605301	9.842431641	20.75652618	23.77516174	10.83363342	6.265066528	6.763085938	20.27763824	15.39520111	21.38044434	28.64790955	20.46981659	27.88441467	15.88040924	8.852355194	10.95434647	16.08709259	9.821115112	13.58762054	-1.248732376	11.80419312	11.79629288	9.283857727	10.25507584	0.967721653	13.47235565	14.81767578	21.2960556	-19.32410278	18.09008636	14.84493103	-18.84036865	17.77911377	20.37120209	-18.64084015	20.73874817	-18.8635025	-13.39754944	17.86061859	-12.24477081	14.08690033	14.51906433	-20.1084671	-17.90306244	-4.95840416	10.37212982	-12.92339172	23.57457581
Y SUR right glenoid fossa 6	0.097844666	0.648847914	2.829431725	-13.54331207	-13.07923889	1.66017437	2.083684731	-1.424686813	-13.59200592	-18.67122498	-13.80417175	-9.344004059	-12.47428284	-12.39223633	-2.238944817	-31.92728271	-21.8697525	-20.58364105	-24.80326385	-23.01318665	-35.77095947	-10.87402115	6.248103714	-29.35457458	7.565914917	-30.45297852	-30.89622498	-29.05708923	-18.17843781	-3.653281784	-21.55927124	-18.74811096	-3.197642136	-16.8384491	-20.08334351	-4.154578018	-18.408078	-3.673387146	-24.38871918	-17.59351654	-3.062550735	-16.57759857	-19.7295578	-1.178399658	-3.120740318	-2.008322144	-1.003824806	-8.660484314	-18.41683655
Z SUR right glenoid fossa 6	-12.63696365	-14.37247467	-13.34219055	7.418595123	7.194862366	-12.15585098	-14.00519409	-7.554332733	9.642713165	18.2431427	9.452107239	5.755706406	6.661175537	9.039273834	-9.314440155	-2.655544472	19.03957214	26.35411377	26.49628296	23.76298676	-16.64966431	-20.87376251	-23.18861694	-8.298706055	-25.29564667	-8.241482544	-14.60971222	-14.89612274	-0.872976017	-24.79194946	4.632988739	1.230386066	-18.76212006	-0.023366715	3.607235718	-21.82819824	4.005226517	-20.84650116	-23.7445343	2.284100342	-22.52270508	1.307687473	8.376817322	-25.37288055	-22.60842133	-16.73926239	-15.39107056	-23.08448792	19.38705292
X SUR right glenoid fossa 5	3.077431297	7.251267242	10.67439804	19.54262085	21.88112793	12.35100937	7.655619049	8.033265686	19.28110962	14.00848846	20.2807724	26.93914795	19.07155762	26.68414001	13.3599884	8.061934662	9.414942932	14.70529327	8.366313171	12.2059166	0.064217794	12.33655243	9.431614685	9.446400452	8.169541931	2.783238602	14.66943665	13.63447113	21.09890137	-19.75892334	18.16373901	14.70213318	-19.23899841	17.69288788	19.44072723	-18.7032959	20.93381958	-18.90511932	-10.80404968	17.76782379	-12.39155579	14.35900574	14.54910126	-19.28433533	-17.65231476	-6.732562256	8.144999695	-14.0844986	21.31652832
Y SUR right glenoid fossa 5	-2.010375214	-2.281410789	0.132725573	-12.25722885	-11.20084305	-0.788251066	-0.470517635	-3.292362213	-12.65132904	-17.75778351	-12.55092316	-8.3883461	-11.30790863	-10.73318176	-2.518870544	-30.24508057	-20.13267059	-18.79707336	-22.68351746	-21.05858002	-33.53030396	-12.22855835	4.202682114	-26.76547852	5.797832108	-28.84237671	-29.14790039	-25.99020691	-16.06425476	-4.997523117	-19.59907074	-17.18894653	-4.493232346	-15.67926941	-17.81765442	-5.613452148	-16.55137787	-4.853621674	-23.44499512	-16.47289276	-4.122603989	-15.34923859	-18.46860809	-2.865447617	-4.399176788	-3.166299629	-1.003922653	-10.00174179	-16.04334869
Z SUR right glenoid fossa 5	-11.69618225	-13.34224701	-12.9552063	5.869328308	5.675722122	-11.5022438	-12.93427582	-6.83276062	7.954471588	16.29378967	7.690914154	3.559511566	4.986709595	6.492978668	-9.787989044	-1.890064049	20.66174927	27.00703735	27.3049408	24.41248627	-15.34651642	-18.5468399	-23.17091522	-8.093488312	-25.0394043	-7.503488922	-13.52072754	-13.76463165	-3.380940628	-22.69532471	1.957414055	-0.891357708	-16.59250793	-1.988760567	0.497669935	-19.81125183	1.00576458	-18.75161896	-25.15215454	0.100734735	-20.75603638	-0.718497181	5.660497284	-22.52816925	-19.68946228	-15.5969223	-15.76426392	-20.80426025	16.51914368
X SUR right glenoid fossa 4	0.943712521	4.434021759	8.532997894	18.56239319	21.15570679	10.12601624	5.239808655	6.01250267	18.32960205	12.9868988	19.40300598	26.1229126	18.38064423	25.46118622	14.65223694	7.65063324	10.45625992	14.89208221	8.601029205	12.74468918	-1.362753773	10.44182129	11.70312271	7.654285431	10.39818344	1.341775608	13.59737854	12.92257996	18.92258911	-17.71697388	15.79101563	13.11607819	-17.0686203	16.07514343	17.35398712	-16.88299255	19.00677338	-17.11299438	-10.85396347	15.93115082	-10.82445297	12.51927948	12.63118134	-17.20322876	-15.64272766	-4.551118088	9.182601166	-11.66462555	20.05697632
Y SUR right glenoid fossa 4	-1.270869255	-1.067062378	1.074310207	-13.57767639	-12.91227264	-0.140433717	0.188183844	-2.740789604	-13.73249664	-19.07451477	-14.03155365	-9.907411194	-12.76008072	-12.56759567	-3.56551857	-31.97121582	-22.30570831	-20.3269516	-24.77317047	-22.95475922	-33.79815063	-11.18925247	4.240932846	-28.00596313	5.597188187	-28.82832642	-29.23948975	-28.69396973	-17.75037384	-4.07958107	-20.82537231	-18.08803864	-4.028134155	-16.34652863	-18.54532166	-4.863959885	-17.89564819	-3.925239563	-24.56300049	-17.01844025	-3.530709457	-16.18457031	-19.68192596	-1.793981552	-3.659080505	-3.650083542	-2.145703697	-9.269316864	-18.8941452
Z SUR right glenoid fossa 4	-10.92780533	-12.60605164	-12.22824173	7.335889435	7.389488983	-10.69262085	-12.2801384	-6.326358414	9.469408417	17.78857269	9.163384247	5.454687881	6.931169128	8.476143646	-7.869849396	-1.662139511	21.10516205	27.94425049	27.89144287	25.26509247	-17.50770569	-19.376297	-22.16780396	-9.212952423	-24.20444183	-9.344855499	-15.5627121	-13.55314941	-1.626008797	-23.76834412	3.836392975	0.51201663	-17.9758255	-0.712669182	1.934290886	-21.11961823	1.746294975	-19.97785034	-22.94723969	1.51195879	-21.82759705	0.414777327	7.060673523	-24.39206848	-21.37660828	-15.27894135	-14.64214478	-20.92050781	19.56070404
X SUR right glenoid fossa 3	1.9946558	5.835946655	9.346925354	18.47311707	20.66638184	11.26135178	6.249266434	6.816861725	18.15832825	12.74182281	19.26146088	25.65022278	18.01919098	25.28223419	13.38845062	7.352667999	9.565966797	14.37880402	8.019693756	12.00463791	-0.334485197	11.09575653	10.37805405	8.264015961	9.268083191	2.391078568	14.41675873	12.41102295	19.45494995	-18.31189117	16.33825073	13.39224854	-17.80777588	16.36501007	17.64679718	-17.28448029	19.61200714	-17.55207062	-10.02523956	16.32473907	-11.27738342	13.08591919	13.09245148	-17.4344635	-16.07500305	-5.473310471	8.156430054	-12.57506866	19.52628784
Y SUR right glenoid fossa 3	-2.198775673	-2.379962158	-0.072584045	-12.86902466	-12.09071426	-0.942648888	-0.758260202	-3.461750031	-13.19618988	-18.58318329	-13.29926605	-9.335877228	-12.05506363	-11.61281128	-3.547382736	-30.9943512	-21.03104553	-19.50897827	-23.58690186	-21.87359009	-33.10900574	-11.85093994	3.49124794	-26.81832581	4.888983536	-28.35169373	-28.6525177	-26.9040863	-16.64185791	-4.860150909	-19.91292725	-17.34712677	-4.691209793	-15.87882233	-17.93617554	-5.650992203	-17.07171478	-4.747294998	-23.74818573	-16.39537659	-4.111132813	-15.64553833	-19.00420227	-2.727564621	-4.509321213	-4.129104614	-1.907906532	-10.00008621	-17.45115662
Z SUR right glenoid fossa 3	-10.70825653	-12.28430939	-12.07813797	6.354166412	6.30296936	-10.54368515	-11.94431915	-6.182320023	8.52628479	16.80956268	8.165151978	4.144774246	5.819734192	7.012444305	-8.45439682	-1.467341805	21.51960602	27.90949402	28.03968811	25.31358643	-16.59728088	-18.33747711	-22.70956421	-9.083787537	-24.55019836	-8.723256683	-14.77537537	-13.25752411	-3.130674934	-22.78305817	2.125978661	-0.662606716	-16.98931122	-1.696408463	0.445013714	-20.17648773	0.570399332	-19.00563049	-23.81019592	0.317372227	-20.9770401	-0.665853262	5.669996262	-22.89877777	-20.0364624	-14.91162415	-15.0533371	-20.08964996	17.61852112
X SUR right glenoid fossa 2	2.93844738	7.109785461	10.04524231	18.12435303	20.03636017	12.26543503	7.275278473	7.508757782	17.71472626	12.27485199	18.82529449	24.98972626	17.44699249	24.877948	12.02730026	6.914147949	8.467028046	13.71629333	7.369204712	11.37908249	0.593339682	11.49601364	9.058164978	8.658759308	8.24781723	3.371741867	15.0707489	11.6553215	19.56066742	-18.63130341	16.60400391	13.35370636	-18.21175537	16.38262024	17.7988739	-17.40580597	20.05819244	-17.66304474	-8.899720764	16.43591003	-11.42110367	13.33119659	13.25695953	-17.49784241	-16.2757019	-6.314473343	6.96820755	-13.39470673	18.76754608
Y SUR right glenoid fossa 2	-3.235044861	-3.760906219	-1.40256443	-12.21753998	-11.29480591	-1.856421852	-1.724522591	-4.318053818	-12.67990799	-18.10133667	-12.57438583	-8.706067657	-11.42883682	-10.72452545	-3.556803513	-30.10933533	-20.18683624	-18.70210876	-22.46568298	-20.79611969	-32.09099731	-12.43684692	2.451455116	-25.49863434	3.919263458	-27.60115356	-27.7414978	-25.24444733	-15.65307922	-5.519775391	-18.83768921	-16.6045105	-5.291369629	-15.27129364	-17.10832977	-6.301631927	-16.3391037	-5.454776001	-22.95537872	-16.09398346	-4.729894257	-14.95796814	-18.40520477	-3.860826111	-4.988096619	-4.701974487	-1.823029137	-10.62687378	-16.16001282
Z SUR right glenoid fossa 2	-10.27747498	-11.82483597	-11.99588547	5.362807846	5.247527313	-10.26653214	-11.48211136	-5.899940491	7.61283493	15.88418884	7.283107758	2.906002998	4.782712555	5.546351624	-8.822147369	-0.941875935	22.30154877	28.16412659	28.43835449	25.68503113	-15.9227829	-17.1119812	-23.05932007	-9.070159912	-24.79832001	-8.29309845	-14.15029144	-12.65367508	-4.721201324	-21.61544342	0.518036175	-1.895482063	-15.85377502	-2.650137138	-1.127827549	-19.02127228	-0.831204987	-17.87861481	-24.49353638	-0.828791714	-20.03878174	-1.74912529	4.147558594	-21.50710449	-18.56313782	-14.31993256	-15.24991455	-19.08263245	15.8080719
X SUR right glenoid fossa 1	2.701780701	7.002367401	10.64803467	20.35559387	23.03362122	12.02307663	7.732640076	8.098427582	20.10799408	15.01325836	21.18937073	27.97610474	20.069841	27.85742188	14.02899017	9.207582092	10.63991852	15.91105499	9.605122375	13.36623993	-0.816787434	12.69025879	9.358439636	9.562173462	7.974851227	1.798209	13.72619324	15.6121933	22.00436249	-20.49241638	19.11799164	15.51407928	-19.6868988	18.4645401	20.52729797	-19.34549408	21.52360992	-19.60885925	-11.89946136	18.65427094	-12.95700531	14.91006622	15.26825104	-20.37975922	-18.53995514	-6.725695038	8.919922638	-14.66828156	22.85890503
Y SUR right glenoid fossa 1	-1.737897491	-1.628948402	0.805527782	-11.70674286	-10.48447342	-0.496134138	-0.040614101	-3.068242836	-11.94484406	-16.83572998	-11.98919907	-7.409487152	-10.58271866	-10.10888672	-1.031512642	-30.41750183	-19.74057007	-18.61214905	-22.60413513	-20.89797668	-34.19750366	-12.68072128	5.572340393	-27.44128723	7.473197937	-29.17949829	-29.88700562	-26.59618835	-15.71575165	-3.795133972	-19.25097656	-16.99026031	-3.352832031	-15.20867615	-17.29103088	-4.487458038	-16.06000824	-3.657351303	-24.56437225	-16.15086823	-3.249805069	-15.00091095	-17.82126617	-1.306185436	-3.158437729	-1.795485878	0.002065202	-8.599689484	-14.90804596
Z SUR right glenoid fossa 1	-13.32840576	-15.0051239	-14.44621429	6.613960266	6.560263824	-12.94845886	-14.62666626	-7.989366913	8.670198822	17.09405365	8.433626556	4.636710739	5.60125885	7.651081085	-9.686545563	-1.934291649	19.67298737	26.68971863	26.97303467	24.03125763	-14.54482422	-19.67109375	-22.80133209	-6.857530975	-24.46529694	-6.519172668	-12.76477127	-13.68634949	-2.120898438	-22.81516876	3.599184036	0.275465989	-16.59080658	-1.037877274	2.17306118	-19.84085541	2.679641724	-18.88400574	-25.96684875	1.117064476	-20.85336304	0.377357984	7.062728119	-22.81705475	-20.16156006	-15.68091278	-15.65430756	-21.50619049	17.67435913
X SUR right braincase 9	19.8178772	25.26362	26.34683838	20.17906647	21.23851013	29.52291565	24.33889465	22.45866547	20.32401123	14.31416168	20.80773315	26.53797607	16.93890533	27.42091064	1.800080872	-0.178076375	-8.866783905	-0.094699812	-5.922997284	-2.224343681	19.68002319	22.89176178	3.646022797	23.91223145	1.122075653	21.07513123	33.65722046	1.99139328	26.77271423	-25.68136597	22.53151855	19.90657043	-27.80135193	21.82319794	27.58983459	-22.80789337	29.96997681	-24.24876709	-6.413305664	25.56910706	-20.233638	23.06923828	23.49230957	-25.7853302	-23.80192413	-19.51669159	-1.838659477	-21.7667511	23.82067261
Y SUR right braincase 9	-1.971557999	-5.301572418	-5.364484406	-13.47255249	-13.83410034	-3.23536377	-2.741485977	-6.502335358	-14.35967407	-20.15317993	-14.50583496	-11.36532822	-13.16391602	-14.39722443	-7.814125061	-17.16995697	-15.69411926	-11.9740242	-12.74427872	-13.49402466	-30.83589172	-6.973956299	-8.148605347	-17.95120239	-6.689395905	-30.06502075	-27.40308533	-10.33992767	-19.4458313	-21.74889069	-24.11388397	-19.80771179	-19.51929626	-18.9113266	-23.86306763	-22.53779602	-21.1285675	-21.81102448	-3.911726761	-20.57312164	-19.43798065	-19.13979187	-24.05402985	-24.64756165	-24.46949005	-15.05935822	-6.126957703	-27.52626648	-19.32478485
Z SUR right braincase 9	-0.790131283	-0.298959804	-0.844569683	-12.37472992	-13.903302	-0.626216507	1.029803181	4.31948204	-10.20064697	-3.850679779	-10.41620255	-16.66454468	-12.77156143	-13.77585297	-23.55295715	-8.254468536	22.86322632	19.90923462	21.34319153	17.28673706	-16.0965744	-4.52108345	-39.36863098	-17.4513031	-40.54025574	-7.956452942	-11.57086945	-24.01627045	-23.57363586	-18.29078979	-18.92122192	-18.8508255	-11.35215149	-19.32203064	-21.37230835	-14.53156891	-17.00011597	-14.57583771	-28.75309753	-17.3036087	-17.96496277	-16.93950958	-12.34906387	-18.34306335	-15.31307831	-20.34671326	-28.99484863	-18.74144897	-9.658255005
X SUR right braincase 8	3.268621826	6.961964417	9.649564362	11.5687027	12.78248291	12.28030624	6.474436951	6.780547333	13.05364075	5.671891785	12.91044922	18.37603149	10.54525528	16.89936676	7.484230804	-1.646395302	1.802145004	4.56252327	-2.284269142	1.990429688	5.802230835	9.391378021	12.67808685	8.446153259	12.29874954	8.798691559	20.61792603	-0.818112755	13.73132477	-13.49520721	9.314313507	7.389250946	-14.64719238	10.44169769	11.39405899	-10.81849747	14.70711975	-11.70622864	-3.054096031	10.78990707	-7.922283173	8.336643219	7.735739136	-10.23377533	-9.994496155	-5.500799179	3.999697495	-7.477993774	10.43293228
Y SUR right braincase 8	-4.667973709	-7.283430481	-4.514668655	-17.56399994	-17.17295837	-4.542146683	-3.751081085	-5.505129242	-18.62789917	-24.26136169	-18.59954224	-15.92344818	-17.67473145	-17.284758	-12.91015778	-29.76037903	-25.45803375	-21.99299622	-24.21884613	-23.86951447	-27.39900513	-6.582389069	-7.622894287	-21.6688446	-6.606355286	-26.4102478	-22.79465179	-23.7512207	-19.91783295	-13.34282074	-23.11159058	-20.67411499	-14.61127014	-19.73354797	-22.15078888	-14.36252747	-20.90715637	-13.71015472	-16.15354309	-21.12183533	-12.43843002	-19.26766052	-23.86834259	-14.34582367	-15.85163879	-13.33679504	-10.33480453	-18.93061523	-25.88005066
Z SUR right braincase 8	0.71607604	0.237641048	-1.000967503	0.260272455	-0.46004858	0.43109293	-0.323191285	3.515509033	2.167105865	9.695059204	2.715448189	-2.346446037	0.693644857	-0.528805542	-9.093558502	-1.37411499	29.42589417	29.66594849	30.66376953	27.92816772	-24.51213531	-10.18590164	-26.59275513	-18.62129517	-26.67511292	-16.56511841	-21.38422241	-13.13803711	-13.4421524	-22.05148163	-8.868000031	-9.40472641	-17.04500732	-9.351805878	-11.45644073	-19.64097137	-9.707447815	-18.67141418	-18.43142395	-8.55947113	-20.98484039	-9.383567047	-4.424939346	-22.27812958	-19.21318054	-14.49054718	-17.12008972	-15.6228714	6.876246643
X SUR right braincase 7	23.35563202	30.41680603	30.75135803	24.55586548	26.38144836	34.03303223	28.39805908	25.97565308	24.3536438	18.34731293	24.60974579	30.98057861	20.5833847	33.02845154	2.477843857	2.51325264	-9.862783051	1.173579216	-4.207175064	-0.801665401	21.86912994	26.47328796	1.573403454	27.49834595	-1.935815811	22.10517578	35.38046265	5.909214783	31.81238708	-29.65297546	28.11563416	24.28506317	-31.98021545	25.8648468	33.94498901	-27.06718445	35.67490234	-28.76531982	-9.566963959	30.65841675	-24.07528992	27.52657166	28.75046997	-31.48244019	-29.18780518	-22.68118591	-1.336682796	-26.08920898	30.4288208
Y SUR right braincase 7	0.109906733	-3.371028519	-4.197042465	-12.16471786	-11.37279587	-1.681434059	-0.62745862	-5.454452133	-12.93963928	-18.28367157	-12.71907196	-8.787496948	-11.59139023	-13.14143066	-5.189196014	-15.00064087	-13.42536774	-9.671846008	-10.07953568	-11.56881409	-33.64477234	-8.513409424	-5.507968903	-19.05048676	-3.721861649	-32.49655151	-30.49917603	-7.263318634	-18.39657288	-21.71772766	-23.92028198	-19.27454529	-18.38256836	-18.85145264	-23.11380615	-22.55521088	-20.77603912	-21.48450165	-2.416427803	-19.77845001	-18.68579712	-18.37161713	-23.6818634	-24.63861237	-24.9897644	-12.4669342	-3.271905136	-27.47767944	-16.82856445
Z SUR right braincase 7	-3.519458389	-3.043345642	-3.708185959	-13.59556885	-15.44554291	-4.056974792	-1.921999741	2.137194633	-11.17951813	-4.889192581	-11.85699997	-18.46447906	-15.38233948	-15.62268219	-27.11537781	-10.67353287	19.50598297	16.23337097	17.685112	13.78566589	-12.65871582	-5.842990112	-42.16940308	-15.21212463	-43.82087402	-4.246618652	-7.574963379	-27.14026794	-24.00274811	-18.45080261	-19.5038208	-18.81671143	-10.71289978	-19.53669739	-20.52094879	-14.50409851	-16.55422821	-14.63778381	-32.21557922	-16.75309448	-18.13207245	-16.25614471	-12.17778015	-17.99387054	-15.51485748	-22.19296112	-31.39908447	-21.19009247	-11.97695465
X SUR right braincase 6	12.70653381	17.64921265	19.49655914	17.00659485	17.98825989	22.14024353	16.68586426	15.91596527	17.80905304	11.53280487	18.35926819	23.68843079	15.11676636	23.37611694	5.366451645	-1.998533821	-5.311405563	1.330228901	-5.22845726	-1.456255436	14.17157898	17.53963318	9.033283997	18.21372833	6.793387604	16.69315186	28.73034973	0.57525506	21.68846893	-20.99868774	16.95877838	14.86012115	-22.78390808	17.23917236	21.04984283	-18.10159454	23.54624939	-19.04221344	-5.98910675	19.27261047	-14.99607086	16.90097961	17.37314911	-19.91250305	-17.94318695	-12.84443512	1.449702358	-14.91850128	19.22220917
Y SUR right braincase 6	-1.429439926	-5.308294678	-3.564119339	-16.95549622	-16.74365692	-2.413610268	-1.757088089	-4.230695343	-18.57489319	-23.60567017	-18.02988586	-14.7117981	-17.00045013	-16.78490295	-11.325634	-23.42287903	-21.15916595	-17.85648804	-18.64976044	-19.27201385	-30.32048645	-5.186822891	-7.998587036	-20.80336761	-6.4796875	-30.12161865	-26.42230225	-16.34707031	-21.50323334	-19.21726227	-24.73051453	-21.8443222	-18.50158081	-21.46993561	-24.8767395	-20.11644135	-22.38122406	-19.32207642	-8.409864807	-23.14247284	-17.70112305	-21.39840698	-25.69370117	-21.10804138	-21.89445343	-15.09293518	-8.949819183	-24.87806396	-24.11779022
Z SUR right braincase 6	0.510476971	0.330363941	-0.149472034	-7.252225494	-8.06287384	0.544949913	1.210945034	5.460489655	-5.468437958	1.579350948	-5.304146576	-10.83491745	-7.150532532	-8.134576416	-18.64844513	-7.11296463	24.37686462	22.92931519	24.18266602	20.43498077	-20.38000946	-7.122138977	-35.26124878	-19.59908752	-35.79205627	-12.96858673	-16.62537384	-20.20860138	-19.29311218	-21.42929077	-14.39343719	-14.8960434	-15.6287262	-15.30387268	-16.85056763	-18.49858093	-13.65772858	-18.33291016	-23.44788818	-13.86251373	-21.17910004	-13.70895996	-8.922086334	-20.26003723	-18.61722717	-19.23091278	-25.05843201	-18.82569885	-3.315227127
X SUR right braincase 5	5.987589264	8.152050018	11.66500854	8.489308929	9.416985321	14.1242218	9.045793152	9.154993439	11.40781784	2.725502777	10.25037994	15.22557678	6.787760162	13.26604004	2.88594532	-5.933665085	-3.356897354	-1.414322758	-8.107349396	-4.229266739	10.79256668	10.73528214	12.08590088	10.94287109	12.42969513	15.19856262	25.28501282	-6.154823685	12.00803452	-13.18498688	7.349761963	5.322372055	-15.14405365	8.947187042	10.36065292	-9.01523819	13.51590881	-10.08417053	-0.240422249	10.1277977	-8.304116821	7.569359589	6.881043243	-8.356265259	-8.006233978	-8.093629456	-0.154034674	-6.447660828	6.807132721
Y SUR right braincase 5	-6.011335754	-9.821283722	-7.154219055	-19.00879974	-19.07543182	-6.688970184	-6.19388237	-7.742527008	-19.88784332	-26.8067749	-20.45903625	-18.05957642	-19.84543304	-19.29659576	-16.91043396	-26.05033875	-26.04538269	-21.25733032	-22.66007385	-22.04972382	-24.72541962	-4.401507187	-13.75204468	-17.7227066	-12.73755569	-25.71395569	-19.77523804	-20.29687195	-21.54787598	-19.29134216	-24.80400848	-21.66311798	-20.54937897	-21.17570953	-23.90350342	-20.02146454	-22.60683136	-19.53118286	-10.62040863	-22.53283234	-18.43400879	-20.66129761	-25.85725403	-20.65476227	-22.15420837	-18.63434296	-13.76776428	-24.8211853	-29.10697937
Z SUR right braincase 5	6.056682205	6.421681213	4.400708389	-4.713818359	-5.22089653	6.26123085	5.628534317	8.995862579	-3.95215416	4.046033096	-2.582117081	-7.741894531	-3.23171463	-5.640643692	-11.00848236	-2.695992661	32.76676636	29.71393738	31.82593994	28.04856262	-26.98634033	-4.345450211	-29.92865906	-23.15112457	-29.00975952	-18.18358459	-23.74698639	-14.63406219	-19.65010071	-20.40496674	-15.00417786	-15.04387817	-15.63512115	-15.15296478	-18.46313324	-18.04744263	-15.40901489	-17.34155731	-17.93823395	-14.85943451	-19.94382477	-15.48695679	-10.61233444	-20.21068878	-18.21273041	-14.74858551	-19.65664825	-12.89069366	-0.296139288
X SUR right braincase 42	14.2764267	19.63865662	21.3072113	19.27979889	20.5290863	23.83483582	18.44335785	17.6490448	19.94519806	13.92900848	20.48865051	26.08351135	17.13634338	25.93900757	5.913312149	-0.040407461	-5.342792892	2.641893959	-3.877942657	-0.104622102	14.64485016	19.39530792	7.807450867	19.91828613	5.130106354	16.76927032	28.96434937	2.77101593	24.20158234	-23.04042358	19.60438232	17.25969086	-24.90427246	19.58792572	23.77397461	-20.3532486	26.17555847	-21.45760956	-7.595139313	21.96190796	-17.11035767	19.41274719	19.86272278	-22.48013611	-20.54041595	-14.14073334	1.860234451	-17.24942322	22.18845062
Y SUR right braincase 42	-0.565731573	-4.368776703	-2.803897095	-15.8472641	-15.5683197	-1.672396851	-0.762393141	-3.582220078	-17.50807495	-22.34559937	-16.80125275	-13.36729431	-15.62521362	-15.44826202	-9.338314056	-22.44267273	-19.77826233	-16.5154007	-17.43370514	-18.08810425	-31.75664673	-5.976553726	-6.148832703	-21.52695007	-4.587851334	-31.24984436	-27.80993042	-15.29952698	-20.97442627	-18.59025879	-24.45356293	-21.33601532	-17.29756317	-20.96842194	-24.23670197	-19.42395782	-21.875914	-18.71386871	-8.264319611	-22.62340851	-16.91133728	-21.12260742	-24.93627777	-20.48174591	-20.99134827	-13.45942993	-7.138516235	-24.30469666	-22.03501892
Z SUR right braincase 42	-1.535916138	-1.625023079	-1.864900398	-7.492481232	-8.386299133	-1.540007114	-0.409234858	3.740382385	-5.617046356	1.442375374	-5.563579941	-11.14670105	-7.850457001	-8.252375793	-20.17023163	-8.147428131	22.24341736	21.31368256	22.66901855	18.79657135	-18.37133179	-8.155461884	-36.31628418	-17.94105377	-37.06123657	-10.79012527	-14.39271698	-21.50886078	-18.85549927	-21.37259979	-13.90464325	-14.42515106	-15.28561707	-15.03785248	-15.9412262	-18.20245667	-12.83217316	-18.29491119	-25.4000824	-13.20303955	-21.19423218	-12.85891876	-8.13805542	-20.4473877	-18.32416382	-20.38453369	-26.10038757	-20.29364166	-3.192740822
X SUR right braincase 41	8.200437927	13.40102386	15.50430145	17.09236298	18.6236908	17.85765991	12.32503281	11.90466614	17.85688019	11.74232635	18.53009491	24.26897278	15.85574188	23.49223938	9.060881042	0.282801414	-0.745851994	5.26673851	-1.662807655	2.455535698	9.38298111	14.87164154	10.84482727	14.39895782	9.207575989	11.65598984	24.10927124	2.787904167	20.27193298	-19.2213089	15.90086975	13.45456238	-20.43215179	16.16519623	18.87212067	-16.88690796	21.4196167	-17.48327942	-7.596708679	17.23792725	-12.9723587	14.58518677	14.95757294	-17.98806152	-16.41010132	-9.022974396	5.008260727	-12.65729218	18.98572235
Y SUR right braincase 41	-0.844311619	-3.638362885	-1.722045708	-17.2670517	-16.84462738	-1.01369133	-0.26319375	-2.665346909	-18.75117493	-23.52482605	-18.22227478	-15.0198822	-17.07903595	-16.86058044	-10.61964722	-27.33959961	-23.15897217	-20.21757965	-22.10097809	-22.12989655	-31.42158203	-5.778292465	-4.785741806	-23.61400299	-3.332683563	-30.4377533	-27.35752258	-20.48587189	-21.44677124	-14.90731201	-24.57491913	-22.06775513	-14.59374237	-21.22150574	-24.33228302	-15.71650085	-22.29077454	-14.93406982	-13.04098969	-22.83196259	-13.53828888	-20.99037933	-25.27948303	-15.94991302	-17.08737793	-12.03774185	-8.104955292	-20.45808868	-24.45623627
Z SUR right braincase 41	-1.952954674	-2.15413456	-2.683009911	-2.326046753	-3.279834366	-1.819687462	-1.688852501	2.551696968	-0.288865423	6.952867126	-0.432154465	-5.71657486	-2.478832436	-3.018000221	-15.09673767	-5.812569046	23.70853882	24.4426178	25.12659454	22.05741119	-20.82635193	-11.25623398	-31.61167603	-17.67378387	-32.45910645	-13.35588989	-17.65547485	-18.51478119	-14.35931244	-23.31224823	-9.36786499	-10.13784637	-17.82032318	-10.43430481	-11.22123871	-20.53272858	-9.349487305	-20.22867279	-21.90488434	-9.038282013	-22.67421112	-9.164000702	-4.086683655	-23.07428284	-20.41380005	-18.56266022	-21.87619324	-19.75721283	3.197890282
X SUR right braincase 40	15.18745575	19.9874649	21.52676849	17.18692017	17.80210876	24.3134964	19.14663239	18.17315521	17.82883301	11.52490234	18.30464783	23.42884216	14.81934509	23.50243225	3.20888443	-2.19725132	-7.012393188	0.031708613	-6.253885269	-2.499559402	16.28993835	19.13037872	6.912685394	20.00035553	4.62000885	18.91674347	30.66218262	0.38646996	22.66907196	-22.15872192	18.05985413	15.96730194	-23.99674835	18.21337738	22.4045105	-19.17679749	25.03841858	-20.25446625	-4.944708633	20.74920959	-16.37771149	18.49405823	18.86261597	-21.13307648	-19.26211548	-15.34256439	-0.598347521	-16.99242249	19.40657349
Y SUR right braincase 40	-2.341502571	-6.468904877	-5.215706253	-15.60831299	-15.35659485	-3.870357132	-2.992049599	-5.894505692	-17.10033264	-22.38046112	-16.65588989	-13.22680359	-15.66492767	-15.52663879	-10.63152466	-20.83625946	-19.12675018	-15.72493439	-16.3188324	-16.84820862	-29.50620422	-5.859597015	-8.983308411	-18.86396637	-7.62272644	-29.27148438	-25.75226746	-13.94924164	-20.30732422	-20.62898254	-23.89378662	-20.73384247	-19.49430695	-20.34122772	-23.93524017	-21.52789917	-21.44292603	-20.79696655	-6.720587158	-22.07261963	-19.03017883	-20.44062195	-24.76415863	-23.83195343	-23.49746552	-15.95685883	-8.362654877	-26.39623413	-22.22290192
Z SUR right braincase 40	0.782217979	0.640022898	-0.045582756	-9.512815094	-10.13746643	0.605929995	1.832414818	5.729884338	-7.818198395	-0.895870876	-7.552419281	-13.11516724	-9.40002594	-10.47505569	-20.25997772	-7.004427338	24.74434814	22.45062408	23.77725372	19.94744568	-19.10312958	-5.257509995	-36.47770386	-19.21772919	-36.81628418	-11.60222626	-15.154216	-20.48257751	-21.38549652	-19.61964264	-16.57817688	-16.93085175	-13.50012054	-17.54446259	-19.13375244	-16.45443878	-15.5327652	-16.32810974	-25.22860718	-16.02333221	-19.46348877	-15.73657837	-10.97159195	-18.50068054	-16.89025726	-18.96824188	-26.29730225	-17.96220093	-6.041297913
X SUR right braincase 4	17.31452789	23.4535202	24.90860138	24.55363312	26.05035095	27.21233826	21.935672	21.14174957	24.72086029	19.76753387	25.29968872	31.21522217	21.82462921	32.38261414	7.022367096	5.266183853	-3.992554474	6.692099762	-0.176671875	3.567596436	14.7634903	23.5874054	4.348613358	23.10266418	0.944574738	16.24607544	28.9788147	9.202841187	30.08308716	-28.03826294	25.94232483	22.9126358	-29.52840271	25.08563232	30.08950806	-25.48235016	31.79509583	-26.82288513	-11.45862579	27.70435486	-21.8060379	24.75100403	25.54068146	-28.26143494	-26.63867798	-16.78560944	2.724114227	-22.63936005	29.46356812
Y SUR right braincase 4	0.654456425	-2.346614838	-1.381229973	-12.70376892	-11.61713943	-0.275901723	1.18226223	-2.495339203	-14.20741425	-18.50670624	-13.36782379	-9.202677917	-11.82748871	-12.10502625	-4.213428497	-20.13311462	-15.69636688	-13.01734009	-14.75068359	-15.12897491	-35.21105957	-7.978620148	-1.26133337	-22.90168152	0.277351761	-33.40955811	-31.29633179	-13.08485107	-18.5099472	-16.35958252	-23.00049286	-19.42138062	-13.57320404	-18.96605988	-21.98656769	-16.95425873	-19.75197144	-16.03663635	-8.84523468	-20.54667816	-14.08674011	-19.07563019	-22.55986023	-17.24788055	-18.14914551	-8.231248474	-2.63147068	-21.3926651	-16.91897278
Z SUR right braincase 4	-7.263487244	-7.198813629	-7.165604401	-7.304697418	-8.365930176	-7.294225311	-5.96752243	-1.062852097	-5.178333664	1.97263298	-5.193492508	-10.83950729	-8.793418121	-7.730245209	-23.22244873	-9.701696777	17.97508087	18.32598877	19.38430481	15.37844238	-13.18248444	-11.04475174	-37.65059814	-13.02181702	-39.0514679	-5.221703339	-9.25154953	-23.87139282	-17.01453094	-20.98293304	-12.18957062	-12.77857437	-13.76676941	-13.71253204	-12.87483215	-17.2931427	-10.14068756	-17.55975647	-30.47538757	-11.14916687	-20.50410461	-10.24150314	-6.220416641	-20.40458832	-17.71240387	-21.86728668	-28.06029968	-22.84820709	-1.665537453
X SUR right braincase 39	13.12529755	18.89127808	20.58473663	20.78952789	22.33700562	22.9462326	17.48367615	16.86948853	21.20060883	15.59533234	21.90713043	27.82255554	18.76605072	27.73278198	7.943173218	2.111314392	-3.086331558	5.287495804	-1.498978996	2.409181786	12.71894455	19.42791138	7.859552765	19.34422913	5.296482086	14.54663239	27.1422699	5.431136322	25.13791504	-23.6838501	20.90895996	18.2273407	-25.28140564	20.60402222	24.69181976	-21.23699036	26.82565002	-22.26903381	-9.586943054	22.64237366	-17.47566681	19.86111755	20.44690704	-23.34502258	-21.52245636	-13.11361847	3.655134201	-17.57017822	23.98870239
Y SUR right braincase 39	0.351908278	-2.895550156	-1.410764122	-15.4008606	-14.93138123	-0.38850565	0.52568531	-2.385133743	-16.91963654	-21.4835022	-16.09351959	-12.66520615	-14.82132874	-14.76613312	-7.86462326	-23.69884796	-19.64435272	-16.85481873	-18.32737427	-18.69281464	-33.37070313	-6.667557526	-3.482535934	-23.33448639	-1.918892097	-32.0484436	-29.41671753	-16.58258667	-20.53420868	-16.29983215	-24.35662079	-21.21808929	-14.83381805	-20.57818146	-23.90099335	-17.02288208	-21.55830231	-16.27431488	-10.30634766	-22.3653183	-14.57628174	-20.78943024	-24.40136108	-17.58309631	-18.37236938	-10.92552032	-5.665220642	-21.75780792	-20.90423584
Z SUR right braincase 39	-3.983761978	-4.059990311	-4.262319565	-5.398854065	-6.370703125	-3.877531815	-2.98099041	1.417250061	-3.34426651	3.957736206	-3.458424759	-8.944254303	-6.090790176	-5.968829727	-19.66552124	-8.24495163	20.69503479	20.913974	22.05935211	18.37592468	-17.37714539	-10.65262146	-35.19977417	-16.08615417	-36.44025879	-9.638353729	-13.69918518	-21.42650452	-16.26266022	-22.26006775	-11.19877548	-11.96687622	-16.07288208	-12.71168671	-12.7473465	-19.0068634	-10.25006104	-19.0918396	-25.84768066	-10.6634407	-21.99296417	-10.20926971	-5.533861542	-21.90600433	-19.21634216	-20.63911133	-25.41646271	-21.46611786	-0.115999591
X SUR right braincase 38	21.35695953	27.53001404	28.31506653	22.48853149	23.91625824	31.55055237	26.26731262	24.10175476	22.61062775	16.62380829	22.88851624	28.91300964	18.89451447	30.25384216	2.384396172	1.654510689	-8.913548279	1.114197826	-4.590846252	-1.033312225	20.26954651	24.79207764	2.374832726	25.56804199	-0.807441521	21.18803558	34.0559845	4.659888077	29.43972473	-27.73757019	25.43690491	22.26276703	-29.89015808	24.06796722	30.65692444	-25.04877319	32.82585449	-26.59364014	-8.069554138	28.21642456	-22.32986908	25.38874512	26.05739746	-28.52514954	-26.39667969	-20.98785553	-1.453421116	-24.04740143	27.03776855
Y SUR right braincase 38	-1.038458538	-4.570729828	-4.770658112	-12.48788071	-12.11855316	-2.594455528	-1.834036636	-5.784481049	-13.70033722	-18.9733902	-13.37088928	-9.749204254	-11.92019806	-13.06967163	-6.066963959	-16.19707947	-14.4129425	-10.72599487	-11.41537094	-12.49131851	-32.27437134	-7.626768494	-6.434542847	-18.700354	-4.873330688	-31.35950317	-28.85662537	-8.963778687	-18.73389893	-21.11897278	-23.65204926	-19.25775452	-18.3244751	-18.55526733	-23.09008789	-21.9871048	-20.3948288	-21.12369843	-3.741763687	-20.01816101	-18.57955627	-18.6628952	-23.29609222	-23.84255066	-23.93279572	-13.18034668	-4.332940292	-26.88818054	-17.2624115
Z SUR right braincase 38	-2.730155373	-2.397087097	-2.921440125	-12.66516724	-14.30775146	-2.829564476	-0.989288425	2.805623245	-10.48643646	-3.897171021	-10.78030624	-17.0048111	-13.7239212	-14.26709442	-25.08109741	-9.467033386	20.9431488	18.20804901	19.58070068	15.58478699	-14.0470459	-5.5509552	-40.34921265	-15.87686005	-41.54533997	-5.908078384	-9.286358643	-25.0046402	-23.31207581	-18.40964355	-18.80183105	-18.34508514	-10.95534668	-19.01210938	-20.35279846	-14.51226501	-16.36472931	-14.59145508	-30.85854492	-16.59406128	-17.8883606	-16.28569794	-11.93797073	-18.04996185	-15.1201889	-21.09151001	-29.98507385	-20.00157471	-9.907842255
X SUR right braincase 37	14.41129608	18.71005859	20.40492096	14.44663696	15.00440674	23.49710846	18.23805084	17.02984161	15.16434937	8.724958038	15.5355896	20.81663818	12.10858536	20.59211426	1.255786228	-4.34996376	-7.659894562	-1.995536041	-7.962503052	-4.500447464	16.57810059	17.55329742	7.219117737	18.75736237	5.738486862	19.74972382	31.10965576	-2.40065937	20.31656952	-20.32901154	15.53935852	13.65036011	-22.05537109	15.77463684	20.03858185	-16.95691223	22.58864746	-17.95841675	-2.746014214	18.07498322	-14.43470459	16.10456696	16.65988617	-18.82879181	-16.68371582	-14.91274719	-2.249801254	-15.17828064	16.05680389
Y SUR right braincase 37	-3.913446808	-7.700550079	-6.844090271	-15.89804382	-16.32793579	-5.29025116	-4.976145554	-7.777588654	-17.29177399	-23.19203186	-17.03412018	-14.3020462	-16.32207336	-16.51475525	-12.20762634	-20.71786957	-19.74296417	-16.16750336	-16.49199066	-16.80211182	-27.37598267	-5.661548615	-11.63136368	-16.90381317	-10.37341156	-27.12985229	-23.54984131	-13.99379272	-20.61504669	-21.99814453	-24.02623901	-20.62435303	-21.35120087	-20.07854767	-24.46632843	-22.71691132	-21.67515106	-22.09818573	-6.099337006	-21.80085602	-20.4358963	-20.03600769	-25.12585754	-24.62252502	-24.97068787	-18.04007111	-10.03888779	-27.4650238	-23.76466522
Z SUR right braincase 37	3.161392021	3.429312897	1.90277462	-10.1754921	-11.09001694	3.238174057	3.631795883	7.548147583	-8.55535965	-1.716011047	-8.13920517	-13.86607208	-9.463352203	-11.47710419	-18.85757141	-5.281782913	27.47454529	24.31155243	25.73518982	21.89699402	-20.78195648	-3.04041481	-35.66186829	-20.77620239	-36.0567749	-13.30699615	-16.96807098	-19.48125458	-23.02684631	-18.69871521	-18.15206299	-18.3960022	-12.75657501	-18.89018555	-21.39894867	-15.45049286	-17.32966919	-15.3066391	-23.74602814	-17.7962677	-18.35531311	-17.6166748	-12.99076843	-19.02810822	-15.9620697	-17.21128998	-25.47367096	-15.57494354	-7.490821075
X SUR right braincase 36	17.79115753	22.89047241	24.10869598	18.16212158	18.86237793	27.20232544	22.22469635	20.57730408	18.47558899	12.32438431	18.92991943	24.27492828	15.22721558	24.80631714	1.680713844	-1.776654243	-8.44418869	-0.783959007	-6.667144775	-3.014136696	18.54663849	20.99287872	4.977644348	22.01320801	2.765039444	20.65316162	32.70431213	0.344063616	24.35180664	-23.72794495	19.89868317	17.65473633	-25.7195343	19.64654999	24.69150848	-20.70839386	27.23039551	-21.97507477	-4.859446716	22.89163971	-18.16518555	20.57322235	20.94493713	-23.20224457	-21.23883972	-17.75265045	-2.011233521	-19.44504089	20.89092712
Y SUR right braincase 36	-2.557038689	-6.318434143	-5.971974945	-14.4085144	-14.8901535	-4.070585632	-3.456702805	-7.001602173	-15.47274017	-21.28415222	-15.40480347	-12.40753479	-14.33772736	-15.13884888	-9.461216736	-18.39172058	-17.03720703	-13.59749451	-14.14823303	-14.64351807	-29.50644531	-6.572949219	-9.289073181	-17.56492615	-8.1040802	-28.96835938	-25.95803528	-11.76199341	-19.71811218	-21.85756531	-23.91348114	-20.09659119	-20.13159943	-19.31309052	-24.16259003	-22.62572327	-21.13855743	-21.94226837	-4.702531815	-21.0665863	-19.87443085	-19.54177094	-24.32710876	-24.55724182	-24.57145538	-16.31907501	-7.525987244	-27.6029541	-20.84135742
Z SUR right braincase 36	0.572665453	1.075631523	0.25289979	-11.49181137	-12.87532959	0.835774517	2.28955307	5.505194855	-9.72348175	-3.179182243	-9.567327881	-15.65650482	-11.57294312	-12.91111908	-21.98298035	-7.253097534	24.54708405	21.38208466	22.97597198	18.95628357	-17.76133575	-4.047858429	-38.0793335	-18.57927551	-38.92796936	-9.853457642	-13.52553406	-22.25888519	-23.27199402	-18.43240662	-18.5379425	-18.67876434	-11.86618423	-19.18913422	-21.17402954	-14.83280487	-17.13578491	-14.78793793	-27.01113586	-17.57745667	-18.01492615	-17.14732361	-12.44780273	-18.62730865	-15.45672607	-19.40152588	-27.73973694	-17.68852386	-8.773627472
X SUR right braincase 35	20.08041687	26.14632874	27.2468811	24.47989655	26.00834656	29.90584412	24.77044983	23.26781464	24.70186768	19.35615234	24.99177551	30.97489624	21.29098969	32.50682373	5.000199509	4.236018753	-6.644052124	4.260855865	-2.010268021	1.626856804	17.74126434	24.96485291	3.285770416	25.04911652	-0.377828002	18.77335968	31.60006714	7.86992569	30.93266602	-28.7271637	26.62883301	23.54113464	-30.68261414	25.55097046	31.38063049	-26.1230835	33.42928772	-27.62642822	-10.81220093	29.1201416	-23.00808258	25.98633728	26.70272827	-29.60715637	-27.74831238	-19.41495056	1.001721001	-24.16039124	29.86768494
Y SUR right braincase 35	0.549856234	-3.020976639	-2.610043716	-12.54745636	-11.52081223	-0.780503368	0.371809936	-3.598450851	-13.84351501	-18.35397034	-13.06729431	-9.190389252	-11.68768387	-12.24482498	-4.540078735	-17.79628754	-14.72250366	-11.71249161	-12.81191254	-13.61170654	-34.42912903	-7.783937836	-3.121100616	-21.35456085	-1.491796207	-33.0646759	-30.7338623	-10.64337616	-18.66268005	-18.62773285	-23.63027344	-19.05724792	-15.55724487	-18.83773193	-22.59411011	-19.40024414	-20.2925415	-18.51530151	-5.896591949	-20.35620117	-16.11163483	-18.99211273	-23.0138031	-20.30827789	-20.83955994	-10.10895309	-2.959845161	-23.98542633	-16.98864899
Z SUR right braincase 35	-5.685316467	-5.501151276	-5.740444565	-10.06216049	-11.30345459	-5.784104156	-4.158705139	0.419006538	-7.940522766	-1.205036259	-8.137921906	-14.10057068	-11.6145813	-11.09814224	-24.83508453	-10.35153503	18.50326691	17.28614349	18.47769318	14.6480011	-13.00201874	-8.848010254	-39.64753113	-13.96233978	-40.94633789	-4.903668594	-8.528221893	-24.82845459	-19.88177185	-19.90590363	-15.26467438	-15.35527496	-12.41731262	-16.229776	-16.16229858	-16.19431	-12.76997986	-16.46390686	-31.25665894	-13.58508759	-19.51577301	-12.84990692	-8.79726944	-19.42195129	-16.63949585	-22.1640274	-29.59594727	-22.15905457	-6.030640793
X SUR right braincase 34	6.069169235	10.7188942	13.07760773	14.83729706	16.21055298	15.56622314	9.901569366	9.727384186	15.86205902	9.296234894	16.2863266	21.9098999	13.76743011	20.87449493	8.542966461	-0.677329683	0.225228477	4.921200943	-2.031818771	2.16678772	7.973461914	12.60489883	11.82635727	11.94804764	10.64562073	10.52304459	22.74644775	1.255410099	17.59544373	-16.8832428	13.19678955	10.92992096	-17.96751709	13.77408447	15.76652222	-14.45162659	18.61528015	-15.01937103	-5.867186737	14.47857971	-10.81410904	11.93240814	12.00299759	-14.92465057	-13.71704102	-7.518830109	4.80580368	-10.44130936	15.65161896
Y SUR right braincase 34	-2.15967865	-4.943823242	-2.640419006	-17.62556305	-17.1692276	-2.293619728	-1.425860023	-3.653258896	-18.9773941	-23.98872986	-18.63933258	-15.65494385	-17.56841125	-17.36006927	-11.72022552	-28.44212952	-24.27129669	-21.24233093	-23.2562851	-23.11651154	-29.92335815	-5.78614769	-5.956637192	-23.08496094	-4.639036179	-29.00874329	-25.65033569	-21.86021881	-21.12475281	-14.3657486	-24.20710602	-21.70260162	-14.71733246	-20.82379303	-23.75664368	-15.25488129	-21.97078857	-14.45476379	-14.20572052	-22.3890274	-13.18228607	-20.46203003	-24.93717804	-15.33461609	-16.64511108	-12.70060806	-9.220388031	-19.93865204	-25.41257019
Z SUR right braincase 34	-0.686250734	-1.09144659	-1.894561768	-1.232273674	-2.11805439	-0.801262379	-1.019989872	3.112778854	0.750482321	8.014712524	0.847363567	-4.352088165	-1.123220348	-1.920423508	-12.69338608	-4.087941742	25.96175232	26.54275208	27.22062988	24.34593658	-22.43806305	-10.87273026	-29.73540344	-18.32331085	-30.21726074	-14.92471771	-19.3627243	-16.4167923	-13.95551758	-23.0348999	-9.120857239	-9.823871613	-17.85026398	-9.918076324	-11.22829208	-20.35832367	-9.463101196	-19.81300354	-20.32704773	-8.799983215	-22.12331848	-9.25885849	-4.189522552	-22.81565094	-20.2076416	-16.94450378	-20.00724792	-18.13674011	4.663807678
X SUR right braincase 33	4.204315186	7.192752838	10.21249237	9.732046509	10.77916794	12.67588196	7.144015503	7.364595795	12.00375137	3.963494492	11.32651901	16.65424194	8.38620224	14.61303711	5.611598969	-4.328176498	-0.963318729	1.194955349	-5.79407692	-1.649110413	8.290615082	9.605809021	12.98533325	9.303017426	13.37464447	11.7522583	23.03567963	-4.357620621	12.25690231	-12.65954666	7.576789856	5.72488327	-14.52234039	9.168517303	10.16493225	-9.242162323	13.51961517	-10.24881973	-1.626850891	9.881199646	-7.549372864	7.359398651	6.62546463	-8.551295471	-8.322161865	-5.989565277	2.433929634	-6.15302124	8.175024414
Y SUR right braincase 33	-5.03266983	-8.273536682	-5.300387192	-19.28910522	-19.13808441	-5.201918411	-4.527031326	-5.948403168	-20.27388916	-26.61596985	-20.57355804	-18.16194305	-19.6359436	-19.00606842	-15.88890228	-28.60708618	-26.5217865	-22.48152466	-24.03768768	-23.87355957	-26.24827271	-4.448666382	-11.09613266	-20.21191864	-10.03488846	-26.51350403	-21.25102539	-22.63952789	-21.70818176	-16.64030609	-24.83977661	-22.0503006	-18.07543335	-21.40080109	-23.86826477	-17.46983643	-22.61446991	-16.95424042	-13.17097931	-22.70571747	-15.6727829	-20.8279541	-25.79407349	-18.06791992	-19.39695282	-16.45536346	-12.94138184	-22.22139435	-28.95292358
Z SUR right braincase 33	4.123019028	4.183538055	2.648885918	-2.091777802	-2.760109711	4.199311829	3.546419907	6.98015213	-0.613167858	7.112996674	0.340228724	-4.834833527	-1.088631821	-3.228271866	-9.948023987	-2.319668388	31.33177795	29.60028381	31.35429688	28.04153137	-26.82705994	-7.408256531	-28.42918701	-21.80704803	-27.95468445	-18.52143097	-23.4541214	-14.26738892	-16.50936127	-22.0031662	-11.99481125	-12.25022354	-17.34595032	-12.09924393	-15.22667542	-19.72185059	-12.67912674	-18.92674866	-17.27042999	-11.6989296	-21.18749695	-12.38404083	-7.530348206	-21.97236633	-19.48948975	-15.10511169	-18.40300446	-14.52624512	3.361920547
X SUR right braincase 32	7.952667236	10.34876633	13.61239929	8.076539612	9.180108643	16.4309967	11.45428314	10.69617996	10.33506393	2.142656136	9.81696701	14.7163147	6.13855896	13.20899658	0.626503754	-7.109542084	-5.016470718	-3.097216225	-9.072337341	-5.685166931	12.80143738	11.69438324	10.57377548	12.63271484	10.64805374	17.45224304	27.22072754	-6.75193634	12.76940613	-14.37634125	7.933197021	6.185805893	-15.59792938	9.165840149	11.65548096	-9.863766479	14.23400116	-10.69177856	0.938769817	10.46761932	-8.624674988	8.238262939	8.359485626	-10.09423218	-8.527150726	-9.982290649	-2.382276535	-7.468273163	6.853299713
Y SUR right braincase 32	-6.939978027	-10.67221832	-8.832041168	-17.93102722	-18.12771149	-7.733047485	-7.477869415	-9.689123535	-18.8024826	-25.89345703	-19.59165192	-16.91073456	-19.05104675	-18.36727295	-16.42962494	-24.07272644	-24.3855957	-19.79638367	-20.6243866	-19.9490448	-23.54089508	-4.957571793	-15.3726944	-15.42643433	-14.05561218	-24.11633453	-18.93908081	-18.01712189	-20.67090912	-21.18114319	-23.86710205	-20.69649658	-22.0822113	-20.27554321	-23.98440247	-21.70952606	-21.84302826	-21.19508514	-8.959559631	-21.55317383	-20.08795166	-19.81655426	-25.19064636	-22.82691956	-23.89351959	-19.95149994	-13.61813965	-26.4962616	-27.83093567
Z SUR right braincase 32	6.758718872	7.051958466	4.712532043	-6.908437347	-7.456900787	6.741442871	6.169571304	10.00127106	-6.166255188	1.651546097	-4.967226028	-10.24466171	-5.283056641	-7.807857513	-12.4062027	-1.882893181	33.34395447	29.88942871	31.73880005	27.84844971	-26.04935608	-1.974914551	-30.70334473	-23.34613037	-30.34585876	-17.72424469	-22.74723663	-14.81519775	-21.94117889	-18.8211319	-17.08474731	-17.12401886	-13.6933609	-17.55180511	-20.90407257	-15.99975433	-17.31751251	-15.56751404	-19.1116745	-17.24251862	-18.08310547	-17.77074738	-12.82125397	-19.21051941	-16.52847137	-13.89248962	-20.75270691	-11.50890656	-3.363396072
X SUR right braincase 31	17.05709381	22.23931274	23.5572464	19.60687866	20.41440582	26.3375	21.26969452	20.11713409	20.11086426	13.98345337	20.53089447	25.84096375	16.92242737	26.29375	3.628578186	-0.110734308	-7.049537659	1.30890646	-4.87796402	-1.086389637	16.95773926	21.19181061	5.450805283	21.87815704	2.681495094	19.06358795	31.09653015	2.759539413	25.34269867	-24.3814621	20.95662231	18.53268738	-26.27103882	20.74071045	25.38667297	-21.60183105	27.91207581	-22.83057404	-6.692472076	23.71856995	-18.72603912	21.22546082	21.52350159	-23.91568146	-22.13572235	-16.92977753	-0.244554305	-19.62375946	22.6161087
Y SUR right braincase 31	-1.512159061	-5.643167114	-4.643933105	-14.37432556	-13.89947968	-3.271665192	-2.268946075	-5.294957733	-15.82453613	-20.93308411	-15.28090668	-11.68586655	-14.1576416	-14.11030426	-8.403437042	-19.64360809	-17.40007172	-14.10756226	-14.89295349	-15.51044769	-30.938797	-6.606981659	-7.136354828	-19.49863129	-5.735909271	-30.48028259	-27.24957581	-12.54851303	-19.53710175	-20.08523865	-23.56806488	-20.01836853	-18.29088745	-19.70126038	-23.20124664	-20.99085388	-20.75650177	-20.15327606	-6.262822723	-21.40166016	-18.22172699	-19.96639099	-23.94003906	-22.04877014	-22.6180191	-14.22033997	-6.403800964	-25.86486206	-19.97178802
Z SUR right braincase 31	-1.275558472	-1.421886253	-1.814860725	-9.92586441	-10.79373169	-1.626922798	0.061849898	3.936158752	-8.083123779	-1.196808147	-7.931726074	-13.6945282	-10.34697876	-10.82338867	-21.79842682	-8.17399292	22.75487518	20.74269867	22.12110596	18.22663727	-16.89472961	-6.244584656	-37.62336731	-17.45106506	-38.22572937	-9.245839691	-12.72146835	-21.73158417	-21.06656036	-19.53191376	-16.31554871	-16.62887878	-12.92457886	-17.31749268	-18.4296936	-16.11972656	-14.84622803	-16.09217987	-27.36090393	-15.39712219	-19.30690918	-14.98487854	-10.27516174	-18.46631927	-16.54194946	-20.14884644	-27.38396606	-19.36895294	-6.156087112
X SUR right braincase 30	6.906350708	10.34944992	13.13174286	11.17881241	12.25129471	15.78122101	10.35196152	9.949913788	13.0059845	5.512284851	12.80153046	18.08909607	9.695937347	16.55148315	4.802739334	-4.702109528	-2.932290459	0.282490516	-6.594714355	-2.568011475	10.64366837	11.91280212	12.08813477	12.15119781	11.44138184	14.13414764	25.32434845	-3.729482651	14.73152466	-15.10208893	9.870222473	8.011489868	-16.63828278	11.04160843	13.1122757	-11.57301865	16.00235138	-12.37519302	-2.394004822	12.02321472	-9.392119598	9.656908417	9.632357025	-11.82666779	-10.62082062	-8.235992432	1.529427719	-8.289931488	10.75820847
Y SUR right braincase 30	-4.240952682	-8.0096138	-5.334027481	-18.90887604	-18.56076202	-4.824248886	-4.132445908	-6.029539108	-20.04473877	-26.19703674	-20.13908997	-17.44546051	-19.38171692	-18.85925903	-15.27128601	-26.77035828	-25.14294434	-21.15112	-22.4447403	-22.36454163	-26.89723511	-4.21671257	-11.2639679	-19.70323639	-9.920895386	-27.19747009	-22.19302521	-20.29310455	-22.0160553	-18.32039795	-24.93059387	-22.1210556	-19.18087921	-21.6426239	-24.38700714	-19.15724182	-22.71000977	-18.4718338	-10.9967453	-23.07763367	-17.27817841	-21.06985931	-25.9444519	-19.66878815	-21.02010345	-17.00819855	-12.5502121	-23.79643402	-28.02925415
Z SUR right braincase 30	4.017625809	3.896763992	2.528057289	-4.269976425	-5.012924957	3.969423294	3.71526413	7.502506256	-2.877548218	4.611969757	-2.128337288	-7.415458679	-3.310401917	-5.296796036	-12.718647	-3.632809067	29.90861511	28.04949951	29.35810242	25.99808044	-25.32873077	-6.314557266	-30.73735352	-21.99080505	-30.47690125	-17.47230835	-21.8499115	-15.90868835	-18.32834625	-21.52914886	-13.60444946	-13.91284027	-16.54513702	-13.91462097	-16.79657135	-19.00669098	-13.8680542	-18.42780457	-18.81477814	-13.28907776	-20.94060059	-13.80064545	-8.916854095	-20.86569672	-18.97472382	-15.98640289	-20.7252594	-15.08782959	0.201856232
X SUR right braincase 3	16.90047455	23.67767944	25.36925964	26.69642639	28.42297974	27.24682922	21.74403992	21.35711212	26.51115112	22.25679626	27.01766968	33.60351257	24.17282257	35.07209473	8.741851044	7.828373718	-2.321617126	9.542086792	2.166124916	5.895030975	13.22564392	24.53614044	3.667141342	23.54632416	0.388919044	15.02835846	27.64134827	12.60947571	32.19186096	-29.92388611	28.49317322	24.8545517	-30.83170166	27.10823364	31.89877014	-27.20232849	33.09024353	-28.51603699	-13.61876984	28.98051758	-22.96787567	26.11280823	27.42799988	-30.19985657	-28.41174927	-16.42638092	3.922532272	-23.92223206	32.47196655
Y SUR right braincase 3	1.73580265	-0.287019229	-0.193256044	-11.48777695	-10.55532532	1.164233494	2.341945839	-1.848576736	-12.97892456	-17.22404633	-11.94675369	-7.934341431	-10.63697205	-11.48515625	-2.242481422	-20.32337036	-14.81979065	-12.3956192	-14.63084869	-14.76025391	-37.11304016	-9.275367737	1.808634567	-24.30483704	3.280768967	-34.39659729	-32.85362854	-13.41885681	-17.74506989	-14.44211426	-23.02676392	-18.93527527	-11.13154678	-18.29837341	-21.43408813	-14.87933044	-19.50095978	-13.7618454	-10.33866653	-19.93113098	-12.03247147	-18.12577515	-21.94083099	-14.61829224	-15.80373688	-5.140100098	-0.81182127	-18.94548035	-15.83956909
Z SUR right braincase 3	-10.03671417	-9.897814941	-9.891633606	-5.839527512	-6.932635498	-10.02613678	-8.989152527	-3.681309509	-3.702026367	3.7719841	-3.433481216	-9.018318176	-7.837713623	-5.764839554	-23.89603577	-9.534140778	15.92515869	17.53711243	18.4734436	14.29925995	-11.20125275	-13.18055573	-37.62601624	-10.72369003	-39.1662323	-2.995190048	-7.681552124	-24.88669128	-14.83931122	-21.41432037	-9.841915131	-10.93064728	-14.0665802	-11.88917618	-10.11448059	-17.56831055	-7.575222015	-17.73492279	-31.63622131	-9.290633392	-20.54659271	-7.935827637	-3.981988907	-21.04830322	-18.07380829	-21.6671524	-28.31511841	-24.25221252	1.523453903
X SUR right braincase 29	12.00053177	16.32958069	18.37420349	14.51970062	15.23995209	21.22998199	15.9196106	14.88548126	15.41385803	8.923235321	15.89593201	21.06990204	12.60113602	20.52774811	3.610300064	-3.815922546	-5.841838074	-0.382023787	-6.914368439	-3.131006622	14.34479065	16.1619873	9.092893219	17.05819092	7.451863098	17.44722443	28.92913513	-1.650738716	19.48079376	-19.37756653	14.64122925	12.73442001	-20.92867432	15.11301727	18.7723999	-16.10897675	21.2861496	-16.95722046	-3.787882996	16.87709808	-13.27037354	14.74559937	15.29223633	-17.73808136	-15.5976593	-12.53186951	0.008860321	-13.3208252	15.93427277
Y SUR right braincase 29	-3.057250977	-7.214112854	-5.329253006	-17.16905212	-16.76437988	-4.246446991	-3.485551453	-6.046350479	-18.63527679	-24.1710556	-18.31003876	-15.177005	-17.43651886	-16.95787811	-12.83632355	-23.25785828	-21.64929352	-18.08844147	-18.77156525	-19.10097656	-28.29789734	-4.966904831	-10.32900772	-18.97586212	-8.906809998	-28.22747498	-24.23140869	-16.27069244	-21.22267303	-20.28366241	-24.36407623	-21.4615448	-20.00546112	-20.98839569	-24.24491119	-21.10410004	-22.13722076	-20.34639587	-8.001932526	-22.72630615	-18.90725403	-20.94826508	-25.60968628	-21.85198212	-23.09242096	-16.86796722	-10.53378906	-25.77487488	-24.94185181
Z SUR right braincase 29	2.549999046	2.059508705	1.348538303	-7.826783752	-8.527174377	2.382601357	3.044758606	7.034044647	-6.14603157	0.897304249	-5.814328384	-11.35841217	-7.203560638	-8.82039032	-17.48294525	-5.48664093	26.9078125	24.78373108	25.88433838	22.30793762	-21.7683609	-5.161723709	-34.25841675	-20.87534485	-34.65915527	-14.47235718	-18.03704529	-18.69005432	-20.58279724	-20.4133194	-15.75028687	-16.2216507	-14.77458649	-16.46821136	-18.64998169	-17.43918457	-15.21855469	-17.19999084	-22.3487381	-15.39368286	-20.09051056	-15.41445007	-10.6771492	-19.29563751	-17.72491302	-17.54066162	-24.41721954	-16.57540588	-4.3182827
X SUR right braincase 28	11.89467316	17.97525482	19.65749359	21.73550262	23.47202911	21.84486084	16.40409088	15.87183685	21.94706726	16.70518494	22.79927979	28.84181213	19.88185425	28.89974976	9.293593597	3.969374084	-0.801693916	7.646125793	0.753896379	4.779937363	10.69992371	19.25175171	7.776921082	18.55905151	5.203828049	12.52032394	25.17422943	7.78502121	25.62302856	-24.05908051	21.77741547	18.81463928	-25.18187561	21.31890717	24.89657593	-21.87653503	27.06211548	-22.76225128	-10.74633713	22.80111694	-17.51830597	19.86508026	20.64841766	-23.63361511	-22.04692383	-12.30748978	4.913636017	-17.74178467	25.06552582
Y SUR right braincase 28	0.524665213	-1.961602402	-0.514747763	-14.61068268	-13.99940033	0.131935596	1.111388683	-2.138975906	-16.01752625	-20.477388	-15.14968567	-11.5889946	-13.80246887	-13.82532654	-6.303157043	-24.6759552	-19.34013977	-16.86860352	-18.86308441	-18.93303833	-34.24480591	-7.48443222	-1.098493767	-24.55516815	0.190525627	-32.41672668	-30.25397644	-17.90097656	-19.60555878	-14.0331131	-23.47855988	-20.69313049	-12.4357254	-19.78885193	-22.7939209	-14.78155975	-20.78569489	-13.90264893	-12.5808876	-21.50088501	-12.32716064	-19.81352692	-23.5561203	-14.79994812	-15.80970764	-8.698953247	-4.10729332	-19.36770172	-19.52950134
Z SUR right braincase 28	-6.215542984	-6.23453331	-6.537433624	-3.427268219	-4.412980652	-5.981980896	-5.405871201	-0.855807972	-1.214912701	6.405334473	-1.512182713	-6.844203949	-4.38090477	-3.914719009	-18.62787018	-7.654120636	19.66579132	21.13329773	22.10034485	18.48279419	-16.26814423	-12.75389023	-33.91235352	-14.11884613	-35.16652222	-8.528129578	-13.0075531	-21.11853485	-13.84931946	-22.55845032	-8.65582962	-9.759220886	-16.14506226	-10.66780853	-10.07164154	-19.28942413	-8.007238007	-19.22733459	-26.45870056	-8.50537796	-22.14967346	-7.974333191	-3.216693878	-22.48037262	-19.5470047	-20.21861572	-24.36689606	-22.1772995	2.784859467
X SUR right braincase 27	5.186896896	9.135533142	11.75921783	12.39846954	13.5786026	14.3048645	8.652793884	8.583378601	13.90431366	6.678025055	13.87254791	19.44652405	11.30984421	17.92604218	7.157792664	-2.595862389	-0.42239213	3.039746475	-3.967441177	0.251442409	8.167813873	11.10456085	12.81764069	10.69083862	11.94352875	11.10284042	22.97536316	-1.511824322	15.10053101	-14.8905365	10.47789001	8.489043427	-16.25319366	11.51084061	13.08664703	-11.97056656	16.17330017	-12.71511765	-3.802698135	12.13389359	-9.166169739	9.704166412	9.482958984	-11.98041611	-11.09688568	-6.751447296	3.650370789	-8.273280334	12.08777161
Y SUR right braincase 27	-3.454756927	-6.477563477	-3.8148983	-18.56236267	-18.14226685	-3.630366898	-2.900013351	-4.759829712	-19.69029083	-25.26853027	-19.58527679	-16.9645813	-18.8342514	-18.47583771	-13.8095993	-28.55594177	-25.51262817	-21.90743103	-23.68564148	-23.60838928	-28.23406982	-4.971971893	-8.42589798	-21.71834412	-7.225007629	-27.80292969	-23.5647583	-22.24771576	-21.4493866	-15.53295441	-24.54428864	-21.94245758	-16.42097626	-21.21570587	-23.92610626	-16.45439301	-22.23572388	-15.72874451	-13.6355484	-22.75312805	-14.46012726	-20.69979553	-25.47279205	-16.7372757	-18.1087204	-14.59426575	-11.10824432	-21.1120224	-27.16472473
Z SUR right braincase 27	1.76269455	1.505558968	0.369638634	-1.67428112	-2.530237389	1.645315361	1.216126823	5.085753632	0.049252915	7.454083252	0.541081142	-4.610868073	-1.1395895	-2.540597343	-11.46631927	-3.15772419	28.4741333	28.03406982	29.06537476	26.0900238	-24.67014465	-9.202774048	-29.20253601	-20.11511078	-29.2037262	-16.85001984	-21.32626648	-15.34513092	-15.27895508	-22.5536911	-10.60472488	-11.07732849	-17.55838623	-11.00530853	-13.26911163	-20.07043152	-11.11136627	-19.42035522	-18.71609802	-10.1940712	-21.65470428	-10.82509918	-5.850839233	-22.39447479	-19.90915375	-16.03784637	-19.3109436	-16.47895203	3.889500046
X SUR right braincase 26	2.393474579	5.324335098	8.109590912	8.803356934	9.840637207	10.77837601	5.032518387	5.405410004	10.97216492	2.74801693	10.2098671	15.49525299	7.589982605	13.49971466	5.68906517	-3.491972733	1.14487524	2.639230537	-4.232011795	-0.021938345	5.961379623	7.793058777	12.783461	7.001755524	13.4998291	9.400996399	20.80961609	-3.793508148	10.68980179	-11.1532692	6.358422852	4.591818237	-12.73955994	7.977220917	8.374516296	-7.938310242	12.07197571	-9.183727264	-0.54560914	8.423384857	-6.056420135	6.014663315	4.906833649	-6.825453949	-7.170553589	-4.767234421	2.590730095	-5.474925995	6.342274475
Y SUR right braincase 26	-6.451913452	-9.301268768	-6.179851532	-18.16662598	-18.09155731	-6.338816833	-5.686386871	-6.717225647	-19.41740723	-25.51207428	-19.39210663	-17.08766479	-18.53825989	-17.75341339	-14.93310852	-29.8978302	-26.35895386	-22.4817215	-24.4077713	-23.8327713	-25.16145325	-6.235581207	-10.41748505	-20.01743774	-9.644884491	-24.86773376	-20.20981598	-23.90608368	-20.28053741	-14.43729858	-23.05135803	-20.61891479	-16.21804047	-19.85209503	-21.97111053	-15.38881378	-21.04443665	-14.98640289	-15.65725403	-21.02025146	-13.66819153	-19.20469818	-23.97208252	-15.8879303	-17.21863251	-15.22432404	-12.08294449	-20.05645294	-27.53613892
Z SUR right braincase 26	3.123819923	2.950697136	1.292437363	-0.295232987	-0.772276783	2.977725983	2.075277519	5.457459641	1.650010109	9.411682892	2.474745178	-2.551100922	0.670896435	-1.463811684	-7.590175629	-0.348789382	32.38242188	31.30334778	32.99800415	29.96392517	-26.61975098	-8.247744751	-25.79981995	-20.29950867	-25.3497345	-18.31697235	-23.32804565	-11.79626465	-14.62776947	-21.29800262	-10.4666275	-10.70342331	-16.66892853	-10.48945999	-13.74952087	-19.09594116	-11.4594574	-18.05466156	-17.10801544	-10.18276672	-20.69494934	-11.15809708	-6.36009903	-21.33374786	-18.54813538	-13.38459473	-16.13770905	-13.49431	6.286263275
X SUR right braincase 25	2.895573616	3.183603859	7.747123718	4.62413063	5.23131485	9.55568161	4.933788681	6.654231262	8.815875244	-1.259331417	6.276473618	10.98412857	2.930519295	8.360474396	1.757696533	-7.068486023	-2.633607483	-2.84797039	-9.563654327	-5.764067459	9.431383514	7.971641541	13.47938385	7.597702789	15.66279297	14.88462677	23.60685272	-9.953551483	6.87259903	-8.68163681	2.742243385	0.483528709	-12.22460938	5.327690125	4.814806366	-4.195109177	9.046569061	-6.04364624	2.452996445	6.961701965	-5.938386536	3.764914322	1.276161098	-1.726988602	-3.460973358	-6.341667557	-1.289225483	-2.927116394	0.406808949
Y SUR right braincase 25	-7.647569275	-11.01319275	-8.781761169	-19.88913422	-20.8548996	-8.390393066	-8.335207367	-9.172801971	-20.04972534	-27.88144836	-21.56133423	-19.87426605	-21.48704834	-21.21669464	-19.97858429	-26.55757751	-28.72661743	-22.58865662	-24.81325684	-23.27772217	-22.06394958	-4.27442627	-16.21216736	-16.28334961	-16.15460358	-23.85256653	-16.7598053	-22.21956329	-21.64186249	-19.46563416	-25.21980133	-22.14392853	-21.47052155	-21.05456085	-24.39264679	-19.94866791	-23.28376923	-19.92889099	-11.57803879	-22.26974487	-18.94923859	-20.51476593	-26.48276978	-21.19815369	-22.49921875	-20.38255615	-15.89786072	-25.16740723	-31.5628418
Z SUR right braincase 25	8.777279663	10.37327271	6.948193359	-3.769586182	-3.665259933	9.551831055	8.505812073	10.5224617	-3.712494659	4.866882706	-1.315720558	-6.127688599	-1.452483749	-4.268298721	-7.346255493	-1.352776337	36.54309998	32.05260925	35.71873169	31.76147461	-30.29179382	-2.941635704	-27.83964539	-24.92612457	-25.99729309	-19.79191589	-27.5247467	-12.70350494	-19.93108063	-19.80314178	-15.34425659	-15.14288177	-15.39207764	-15.28684998	-18.80771179	-18.29351807	-16.24753723	-16.95187683	-15.23662262	-15.48731079	-19.22457581	-16.34198303	-11.42040558	-21.40537415	-18.34644165	-13.03639526	-17.03527374	-10.59074936	1.504621506
X SUR right braincase 24	16.39710693	22.06426697	23.52268372	21.79404755	23.18296356	26.14163513	20.81908569	19.89745178	22.21226959	16.51628723	22.73738098	28.45404663	19.11507568	28.9371521	5.914551544	2.357444191	-5.186597824	4.089146805	-2.442158318	1.313663483	15.42454529	21.77041321	5.687489319	21.94850769	2.637698936	16.99855499	29.46156616	5.69704361	27.16219788	-25.60751038	22.85496063	20.1905838	-27.40263367	22.36977539	27.10078125	-23.01594391	29.29487	-24.32266083	-9.246257019	25.09719849	-19.69257965	22.36686249	22.8841217	-25.54904785	-23.72733154	-16.11094055	1.836566925	-20.34958496	25.41376495
Y SUR right braincase 24	-0.182201552	-4.026279831	-2.636686897	-14.08113403	-13.36456909	-1.432440567	-0.23514812	-3.391196823	-15.60508423	-20.22237854	-14.83019104	-11.04730606	-13.39321899	-13.36203003	-6.778488159	-20.71901703	-17.35341187	-14.41593018	-15.57766418	-16.17496796	-33.2716156	-7.097576141	-4.169881439	-21.7887207	-2.654541206	-31.93883972	-29.21126709	-13.4874939	-19.49281921	-17.92276917	-23.71185913	-20.17455292	-15.86998291	-19.73916016	-22.98955536	-18.68965607	-20.67066345	-17.89163361	-7.980806732	-21.33971252	-15.94605408	-20.02400818	-23.7173233	-19.4720459	-20.01223907	-11.3425293	-4.87862587	-23.44750824	-18.86041718
Z SUR right braincase 24	-4.04197464	-4.28686142	-4.33665123	-8.052576447	-9.040164185	-4.205459976	-2.776715088	1.639335442	-6.028244781	1.070294476	-6.036966324	-11.71996613	-8.898561096	-8.684209442	-21.98880768	-8.957684326	20.39042816	19.62722321	20.89471588	16.9858139	-15.76185913	-8.999317932	-37.30509338	-15.66138	-38.34104614	-7.816790771	-11.51764679	-22.48552094	-18.58210602	-20.75869293	-13.76294098	-14.21953278	-14.02228088	-15.01034393	-15.1891098	-17.28905792	-12.15158234	-17.48173065	-28.15805359	-12.77480621	-20.50909729	-12.21799622	-7.765553284	-20.12763062	-17.47750549	-21.18830566	-27.41398926	-21.35576172	-3.23744278
X SUR right braincase 23	3.165930367	4.772187805	8.608972168	7.049465942	7.878442383	10.76400986	5.719816208	6.444409943	10.22011948	1.139171505	8.671854401	13.78743439	5.473279572	11.20330887	3.818819427	-5.864493942	-1.501787281	-0.658770752	-7.583370209	-3.542030716	8.514398956	8.355258179	13.34696503	8.03651123	14.75034485	12.75852509	23.02515564	-7.218309784	9.299385834	-10.37474136	4.811970139	2.876207542	-12.97061615	6.956229401	7.037686157	-6.441105652	10.93063889	-7.900115204	0.495244789	7.922875214	-6.246362686	5.201375198	3.635291672	-4.822827148	-5.557076645	-5.58778801	0.854491043	-4.107600403	4.128641891
Y SUR right braincase 23	-6.452513885	-9.485466003	-6.878469086	-19.78145142	-20.14489594	-6.859552765	-6.495929718	-7.335507202	-20.58305511	-27.43082275	-21.16027069	-19.26749725	-20.54377594	-20.04487915	-17.88166504	-28.27325439	-27.88977661	-22.80656586	-24.54445648	-23.87007446	-24.05889587	-4.4254776	-13.6681778	-18.49987335	-13.01849823	-25.18566742	-18.91329041	-22.95028839	-21.80948181	-17.78789368	-25.0446701	-21.95951233	-19.63920746	-21.39705963	-24.00503387	-18.43155518	-22.92696075	-18.17004547	-12.65875015	-22.66791534	-17.02613831	-20.7241333	-26.05690613	-19.32855225	-20.71658783	-18.32605896	-14.49125214	-23.42358398	-30.54526367
Z SUR right braincase 23	6.432274628	7.215753937	4.856491089	-2.622544479	-2.913331985	6.822119904	5.959581757	8.774350739	-1.569196892	6.462237549	-0.086500585	-5.146739197	-0.97797966	-3.519927216	-8.353658295	-1.69806385	34.04205017	31.03822327	33.7676239	30.09571838	-28.72919006	-5.423445511	-27.72077026	-23.41625977	-26.64985962	-19.67059631	-25.68995972	-13.35822906	-17.8761322	-21.18719482	-13.39827118	-13.47225647	-16.75014801	-13.33738861	-16.86477356	-19.0403244	-14.25336914	-18.08703003	-15.9513382	-13.24026794	-20.6240387	-14.08405151	-9.245514679	-21.808638	-18.99627686	-14.08407745	-17.40109253	-12.64630508	2.831532288
X SUR right braincase 22	5.251762009	5.274253845	10.03075638	5.357271194	5.966851044	11.96796265	7.584263611	9.394776917	10.80530396	-0.290896988	7.387014008	11.82479782	3.403495026	9.273809814	0.358056307	-6.591539764	-3.90533905	-3.471394348	-9.830387878	-6.227625275	11.22854538	10.18397675	11.54309769	10.04943924	13.44656982	17.52484741	25.28598022	-8.81843338	8.938663483	-11.11833954	4.906419754	1.975408936	-14.4412323	7.057611847	7.375050354	-5.94877739	11.03550949	-7.682280731	2.040433693	9.069185638	-8.589871216	5.750260162	3.525187302	-3.827247238	-5.256614685	-9.146430206	-2.558519363	-5.071113205	2.05127449
Y SUR right braincase 22	-8.009876251	-12.04135284	-9.782275391	-18.8411499	-19.49264069	-9.132234192	-8.820184326	-9.999862671	-18.76213226	-26.82635193	-20.50525818	-18.44196625	-20.3050354	-19.92167664	-19.07342834	-23.67520142	-26.85805664	-20.7368454	-22.91616669	-21.14320679	-22.03481598	-4.996887207	-16.35071716	-15.02982788	-16.36565704	-24.52290192	-16.72156372	-19.5886673	-20.90575104	-20.75669861	-24.18244171	-21.20993805	-22.2133728	-20.33822174	-23.8437088	-21.18607941	-22.26172333	-20.99621887	-9.803526306	-21.56483765	-20.01139526	-19.86407166	-25.59949493	-22.01980591	-23.6687973	-20.26266937	-14.99070587	-26.22828979	-30.00880737
Z SUR right braincase 22	8.457867432	9.789083862	6.565660095	-5.677790833	-5.604345322	9.203842926	8.12348938	10.51760788	-6.221180344	2.85304966	-3.679658508	-8.424302673	-3.332204056	-6.043329239	-8.91880188	-2.543035126	36.3357666	31.25276794	34.92275696	30.16672058	-28.52870789	-1.817686462	-29.41217651	-24.38479919	-27.27593079	-17.37774048	-25.78157043	-13.4210907	-21.67454376	-18.72823181	-16.84915619	-16.60320892	-13.93867188	-17.09273987	-20.25534363	-16.59068451	-17.38548126	-15.61322174	-17.63519897	-17.11608124	-18.17119751	-17.72968292	-12.82681122	-19.78306122	-16.83733978	-13.45994873	-18.78934937	-10.26263351	-1.045809841
X SUR right braincase 21	22.52078857	28.96869812	29.94168091	26.17530823	27.92724304	32.49420166	27.2193512	25.12421112	26.18766785	21.02307281	26.28203735	32.74851379	22.73494873	34.96412048	4.940932846	4.549017715	-8.221204376	3.714605713	-2.51501503	1.286140823	19.79340668	26.5602417	2.637990189	27.15216064	-1.251220226	20.03894196	33.49443359	8.453482819	33.29216003	-30.51548157	28.70519409	25.49329376	-32.72780762	27.25221252	34.55462952	-27.85721741	36.06698608	-29.3999115	-12.28742447	31.40295715	-24.58348846	28.07012939	29.36140747	-32.89988098	-30.33083496	-21.17888794	0.881260204	-25.91393433	32.55711365
Y SUR right braincase 21	1.855371475	-1.245135689	-1.616924095	-12.72759476	-11.62309036	0.41796031	1.870878029	-3.212722778	-13.5582962	-18.33955231	-13.16975403	-9.428637695	-11.84926147	-13.31568298	-4.206370544	-16.60156708	-13.95990448	-10.8992897	-11.63111572	-12.80687408	-35.81544189	-7.942084503	-2.790019989	-21.52882843	-0.874806023	-34.04751282	-32.26470642	-9.178709412	-19.21139984	-19.77570953	-25.25818939	-19.49710846	-16.13739929	-19.40281067	-23.75961456	-20.44524384	-21.14451141	-19.5078186	-3.827406311	-20.28626862	-16.71320496	-19.16673126	-23.51812286	-21.64171295	-22.22310181	-10.10855408	-2.54862957	-25.20336609	-17.6986084
Z SUR right braincase 21	-5.941345978	-4.895586395	-5.57983017	-11.60196915	-13.01519623	-5.866125488	-3.806141281	0.438983297	-9.23759613	-2.857346535	-9.645145416	-16.06409912	-13.50452881	-13.10835419	-27.04770203	-11.9114212	17.05167694	15.29324188	16.37259521	12.97417297	-12.52403183	-8.641784668	-41.61911621	-13.85918884	-43.57660522	-3.661470795	-7.464241791	-27.74039612	-21.07856598	-20.28383789	-16.4257782	-16.29843597	-12.44845047	-17.10693359	-17.13456879	-16.2052002	-13.48533325	-16.50167236	-32.07112122	-14.23359528	-19.5087738	-13.37651978	-9.425536346	-19.62316589	-17.02853088	-23.69808807	-31.19002686	-23.3484848	-8.638461304
X SUR right braincase 20	9.607692719	13.13286743	15.63138275	10.28250504	11.38572998	18.65770416	13.45084839	12.12831192	11.50883865	4.449673462	11.84622421	16.93961639	8.337873077	15.96260223	1.4013731	-6.439537811	-5.541811752	-2.363730049	-8.493127441	-5.082097244	13.5281723	13.21629028	9.967166138	14.28988342	9.222357941	17.49086151	28.05693359	-5.062891769	15.32872925	-16.31088257	10.32706909	8.759581757	-17.25482178	11.14271545	14.43487396	-12.29771042	16.79197235	-12.95644531	-0.50422554	12.43089142	-9.859051514	10.47056427	11.14848404	-13.34885712	-11.08357697	-10.85637817	-1.799471092	-9.644721222	10.24165344
Y SUR right braincase 20	-5.699169922	-9.692673492	-7.757873535	-17.50378265	-17.38660431	-6.570441437	-6.209141159	-8.717556	-18.74896088	-25.26132965	-19.0247345	-16.09142456	-18.30987244	-17.68917542	-15.11405792	-23.90149078	-23.09090576	-19.0959259	-19.61324005	-19.47378082	-25.05319214	-4.98248024	-13.9039978	-16.39889374	-12.21456528	-25.08823547	-20.69679718	-17.18400574	-20.87214508	-21.08099365	-24.01676331	-20.90062256	-21.63614807	-20.43114929	-23.74125366	-21.83404388	-21.93855896	-21.15261536	-8.429733276	-21.81992188	-19.98927765	-20.08293304	-25.20563049	-23.44122925	-23.78326263	-19.15061646	-12.57562943	-26.36500244	-26.5731842
Z SUR right braincase 20	5.330567551	5.434154892	3.511049652	-7.474937439	-8.065292358	5.135860443	5.014120102	9.180136108	-6.182388306	1.14127121	-5.483636093	-10.91713638	-6.266991043	-8.435444641	-14.54989929	-2.698291016	31.08231506	28.28221436	29.5276062	25.88783264	-24.35318756	-2.781002426	-31.99871216	-22.46056519	-32.05763855	-16.96459503	-20.7830307	-16.12554321	-21.67752228	-19.20121613	-16.87897186	-17.0926239	-13.89720001	-17.44982758	-20.49058075	-16.27513428	-16.86786194	-15.94461975	-20.22746124	-16.81976166	-18.58747406	-17.23481293	-12.35199814	-18.98288116	-16.73035278	-14.92708282	-22.1362381	-12.99885406	-4.127976608
X SUR right braincase 2	18.9560379	24.64525604	25.69092102	21.95691833	23.14252014	28.64635315	23.50597229	22.06282806	22.30944672	16.47516479	22.69465637	28.3156311	18.90786896	29.31838989	3.877663422	2.027384186	-7.09914856	2.503265953	-3.521606064	0.146674466	17.69541168	23.31031036	3.821699524	23.7337326	0.739672279	19.22076111	31.65147095	5.192157745	28.15594788	-26.65049438	23.99736938	21.12590637	-28.55836182	23.22153931	28.55465698	-24.00230713	30.94080505	-25.39535217	-8.411378479	26.63503113	-21.0511734	23.85125122	24.26972961	-26.82874146	-24.99503174	-18.67106628	-0.034477472	-22.28260956	26.12207947
Y SUR right braincase 2	-0.847052288	-4.844049454	-4.187708664	-13.04974518	-12.15545502	-2.568635178	-1.520809078	-4.799203873	-14.49406433	-19.40587616	-13.88476868	-9.874224091	-12.60003586	-12.63195724	-6.304598618	-18.2664505	-15.72565155	-12.45653305	-13.30443268	-14.06056671	-32.36331482	-7.27258606	-5.398638535	-20.02705994	-3.910820007	-31.5297821	-28.70321655	-10.91535492	-18.54235229	-19.54382629	-23.18414612	-19.2636322	-17.04604187	-18.94528961	-22.19167633	-20.41982574	-20.29358215	-19.5347702	-5.868350601	-20.59844055	-17.32872314	-19.30560303	-23.1477478	-21.48858185	-21.92298126	-12.34666748	-4.51104126	-25.14303284	-18.06943512
Z SUR right braincase 2	-3.364496231	-3.620276642	-3.909880447	-10.40744019	-11.49748764	-3.815093613	-2.070410919	2.229532623	-8.402838898	-1.559084797	-8.456028748	-14.27452545	-11.3702713	-11.39497604	-23.43835144	-9.095475769	20.80102081	19.03048706	20.44024048	16.48832092	-14.63829041	-7.147008514	-38.67840271	-15.6726944	-39.70350342	-6.832436371	-10.25868301	-23.11282349	-20.86636658	-19.33763885	-16.26211548	-16.37608337	-12.13245697	-17.14911804	-17.76787567	-15.73333282	-14.28703613	-15.79521484	-29.64585266	-14.8412323	-19.02763367	-14.37582397	-9.958888245	-18.60383911	-16.11639099	-21.03612823	-28.60837097	-20.44837646	-6.556848145
X SUR right braincase 19	10.10314865	14.97970428	17.07577362	16.2157547	17.46727905	19.60879059	14.08416901	13.45891571	17.12969055	10.76169815	17.67879028	23.24707794	14.6941452	22.42043762	6.956072235	-1.78123455	-3.403488922	2.503066444	-4.371198654	-0.410465622	11.96016541	15.65961151	10.62632904	15.94995117	8.619524384	14.48699799	26.60839233	0.512708235	20.13291016	-19.41618195	15.41969147	13.28551636	-21.02545013	15.85765686	19.03420868	-16.6364151	21.57492218	-17.38885498	-6.241913605	17.31118622	-13.30652771	14.86116486	15.29461823	-18.01434784	-16.19309082	-10.56099701	2.98734684	-12.88069458	18.02143555
Y SUR right braincase 19	-1.35210743	-4.859357071	-2.799668884	-17.81310883	-17.49067383	-1.906039238	-1.152005768	-3.554312134	-19.32996674	-24.2843811	-18.8813324	-15.76692047	-17.81587524	-17.47676086	-12.08888397	-25.65509949	-22.79197235	-19.54114227	-20.82763367	-21.24133606	-30.42101135	-4.843899536	-7.37795639	-22.03051147	-5.833362198	-30.15599976	-26.28625793	-18.58396301	-21.96056976	-17.68302002	-25.05029449	-22.42326813	-17.43307953	-21.87375946	-24.91342163	-18.52832336	-22.7181488	-17.80105591	-10.30503693	-23.49056244	-16.28681488	-21.63675385	-25.91743469	-19.22765656	-20.16046448	-14.40398102	-9.500986481	-23.25575409	-25.40753937
Z SUR right braincase 19	0.37083652	0.138016784	-0.362302232	-5.014130402	-5.87429657	0.450179672	0.87305727	5.006629944	-3.147163773	3.975782394	-3.049633026	-8.467253876	-4.858351135	-5.821502304	-16.66645966	-6.376439667	24.84259338	24.13401337	25.0588089	21.63805389	-21.60623322	-8.573976898	-33.45270386	-19.72142029	-33.93428955	-14.22416382	-18.01894073	-19.16858673	-17.36119995	-22.51862335	-12.4516037	-13.03465881	-17.02818756	-13.27098541	-14.78174286	-19.68478546	-12.11194916	-19.55656738	-21.80423126	-11.99620972	-22.07535553	-12.0350563	-7.162853241	-21.8848999	-19.56725769	-18.68406372	-23.3992691	-18.79578247	-0.514824009
X SUR right braincase 18	14.4617691	20.54992828	22.14006195	22.84354858	24.51044769	24.41196289	18.96779327	18.40032959	23.12701416	17.8612442	23.80109863	29.79613647	20.50650024	30.25981445	8.087534332	4.189115524	-2.614232635	6.858899689	-0.068819612	3.8239048	12.83173676	21.2324646	6.333559799	20.79875641	3.330450058	14.52999725	27.18765564	8.04634552	27.44200439	-25.78862	23.44676971	20.57465668	-27.11134033	22.88195801	27.06707458	-23.29994354	29.08103638	-24.46587219	-10.96541519	24.89674072	-19.41228638	22.0636734	22.79868164	-25.60676575	-23.98737946	-14.3266098	3.760294342	-19.87071533	26.83843689
Y SUR right braincase 18	0.642836809	-2.275814438	-1.052011681	-13.92254333	-13.21833801	-0.081203419	1.134330177	-2.198616791	-15.46367798	-19.81640625	-14.58365784	-10.76857986	-12.98386383	-13.21683044	-5.665576172	-22.53062439	-17.81406097	-15.24963989	-17.02888489	-17.18132324	-34.65185547	-7.614033508	-1.577620029	-23.71092682	-0.150362587	-32.80631104	-30.5951416	-15.42999573	-19.28199158	-15.45838623	-23.36311798	-20.26265411	-13.3740921	-19.58654175	-22.46377411	-16.06416321	-20.38621063	-15.23882446	-10.56792297	-21.17793579	-13.52847443	-19.73243408	-23.27510681	-16.3784729	-17.26637573	-8.841738129	-3.742549133	-20.62166748	-18.66684723
Z SUR right braincase 18	-6.294852066	-6.324227905	-6.464601898	-5.487466812	-6.468528748	-6.209890747	-5.23317337	-0.54534421	-3.327521133	4.108995056	-3.365850449	-8.902492523	-6.573152161	-5.844982529	-20.91713715	-8.666204071	19.00418396	19.73823395	20.83991089	17.10449524	-15.15444031	-11.58427277	-35.84855347	-14.03491364	-37.08938293	-7.242935181	-11.45706177	-22.21748199	-15.63684998	-21.86296539	-10.61237717	-11.45687408	-15.07244263	-12.40144272	-11.78841324	-18.23720398	-9.319754028	-18.41411438	-28.046521	-10.08995209	-21.48638916	-9.357493591	-4.938444519	-21.55955658	-18.7463501	-21.11268005	-26.2635498	-22.36325989	0.503137732
X SUR right braincase 17	20.2254715	26.42250366	27.77486572	27.06094666	28.63522339	29.96811218	25.04461975	23.72292023	26.77927246	22.61217194	27.16034546	33.8369751	23.92183228	35.55007324	7.14467392	6.477677155	-5.437697983	6.700411224	-0.165767884	3.562784958	16.7903183	25.77911682	3.537527084	25.62114563	-0.474314785	17.47261658	30.75701904	10.54513474	33.27540283	-30.54987183	28.84302063	25.49264069	-32.33326416	27.47392883	33.88266296	-27.82762451	34.87365417	-29.26881409	-13.81696167	30.80112915	-24.19297638	27.72020264	28.64811401	-31.98127136	-29.73831177	-19.06439056	2.733937836	-25.17259674	33.44974976
Y SUR right braincase 17	2.334687424	-0.015109164	-0.240150332	-12.30761032	-11.1794136	1.394702244	2.639229584	-1.953069687	-13.54774933	-17.67849579	-12.62442856	-8.917378998	-11.53096924	-12.49100647	-3.100921822	-18.30325623	-14.53391571	-11.7354126	-13.38209534	-14.0116806	-36.93617859	-8.223832703	-0.194659674	-23.19123383	1.747561455	-34.65680237	-33.11219482	-11.8696846	-19.00323181	-17.22417297	-24.63958435	-19.75017395	-13.64280548	-19.30139771	-23.1131958	-17.66660614	-20.84637604	-16.74776306	-6.616127014	-20.36117859	-14.44398804	-19.18962097	-23.18878632	-18.03848114	-19.02319946	-7.544898987	-1.789450455	-22.19924164	-16.40902252
Z SUR right braincase 17	-8.336000824	-7.390892029	-7.637802887	-8.854295349	-10.10958252	-8.102706146	-6.492461395	-1.684234047	-6.540629578	0.219549823	-6.779235077	-12.75308151	-10.85195541	-9.574690247	-25.86282349	-11.28795166	15.75765533	15.69293365	16.74674835	13.09781189	-11.76427078	-11.15597458	-39.98534546	-12.28372955	-42.01403198	-3.403020477	-7.411022186	-26.7690979	-17.8312149	-21.29310608	-12.97382965	-13.49574585	-13.56977234	-14.40836029	-13.22484436	-17.20472565	-10.25546112	-17.59216614	-31.74145813	-11.39831543	-20.27281494	-10.47590179	-6.385167694	-21.16104736	-17.8085968	-23.08144379	-30.10582581	-24.18165283	-4.217530823
X SUR right braincase 16	11.38853149	16.75877533	18.66338959	18.47312164	19.91814575	21.07393799	15.56435699	14.96551208	19.17846527	13.16304321	19.81174164	25.54377747	16.84221802	25.02350311	7.743658447	0.055899894	-3.227874374	3.901715851	-2.901471329	1.037235355	12.21175995	17.36368866	9.424550629	17.47281494	7.217182159	14.36733704	26.80759888	2.821965981	22.51530304	-21.37875671	17.9845993	15.61105957	-22.99491577	18.10973358	21.62007141	-18.82743073	24.04576111	-19.70422058	-7.929220581	19.83504944	-15.22928467	17.24601593	17.69273529	-20.56342163	-18.67668762	-11.56450119	3.519661331	-14.97321472	21.13013916
Y SUR right braincase 16	-0.360578895	-3.678431702	-1.831101608	-16.85667725	-16.59331055	-0.843287563	0.014090082	-2.687712669	-18.47291107	-23.16758575	-17.75260162	-14.50067444	-16.68735199	-16.41356201	-10.17068787	-24.99346008	-21.58424377	-18.51941376	-19.87820892	-20.24012604	-31.93883057	-5.628089905	-5.434408951	-22.83588715	-3.817735672	-31.2937439	-28.02076416	-17.87952881	-21.56697845	-16.95579529	-24.8242981	-22.11907196	-16.12269592	-21.53385162	-24.46520386	-17.74855499	-22.36320343	-17.04925385	-10.45343094	-23.2076004	-15.41453857	-21.49953613	-25.31663666	-18.43000336	-19.22343597	-12.7925705	-7.681038666	-22.55516968	-23.699646
Z SUR right braincase 16	-1.735263443	-1.84737072	-2.123409081	-5.037596512	-5.976028061	-1.541600323	-0.856632042	3.33980484	-3.080019951	4.099581146	-3.134401321	-8.573912048	-5.306786346	-5.744959259	-18.05884705	-7.427255249	22.67447357	22.5076004	23.5298172	20.06789551	-19.68263855	-9.776659393	-34.2132782	-18.03036346	-35.14044189	-12.19956818	-16.14447937	-20.38121796	-16.66858826	-22.66422577	-11.64572296	-12.33022003	-16.91898041	-12.79650421	-13.61768494	-19.65470428	-11.06695862	-19.71029205	-23.58723755	-11.16933899	-22.31746216	-10.9812645	-6.147689438	-22.06903992	-19.57419128	-19.86715546	-24.25919342	-20.35333557	-0.250472331
X SUR right braincase 15	1.184072495	2.672675133	6.453143311	6.110904312	6.907171631	8.697638702	3.648535156	4.157381058	8.85608139	-0.120432115	7.510691833	12.6276001	4.700508881	10.1322258	4.029447937	-5.260637665	0.720074272	0.73870573	-6.049638748	-1.980474472	6.189402771	6.205851746	13.56078644	5.662380981	15.07695313	10.06614609	20.72426605	-6.790583038	7.696383667	-8.727924347	3.329993057	1.723817444	-10.92587662	5.622586441	5.059405899	-5.047139359	9.338453674	-6.746998596	1.692769814	6.186322403	-4.246134186	3.71677742	1.806553841	-3.213109589	-4.2431427	-4.052889252	1.161763477	-3.270962906	2.467865944
Y SUR right braincase 15	-7.693267822	-9.975813293	-7.680915833	-18.80739746	-19.27518463	-7.619419861	-7.514717102	-7.995059204	-20.24225464	-26.48943176	-20.17374725	-18.25409698	-19.68394623	-19.08250122	-17.00716553	-30.02350464	-27.91367493	-23.01834106	-25.14696655	-24.12746124	-23.0384491	-5.874808502	-12.94202423	-18.35293121	-12.57633591	-23.3703476	-17.95048981	-24.46862488	-20.44976501	-15.57207031	-23.49728241	-20.8022583	-17.7943634	-19.96019745	-22.52865601	-16.47760468	-21.66659698	-16.24058533	-15.22828827	-21.0973587	-15.00916138	-19.3170166	-24.60435638	-17.08386688	-18.5221283	-17.19726257	-13.8219574	-21.20889435	-29.48234558
Z SUR right braincase 15	5.496346283	5.860346603	3.61269722	-0.859056377	-0.898328209	5.654115295	4.589836121	7.377692413	1.047050095	8.783977509	2.116963005	-3.001030159	0.917052269	-1.460535908	-6.217207718	0.569876766	34.99427795	32.73262634	35.30551147	32.01997375	-28.68793335	-6.463327026	-25.02801971	-21.99181366	-24.11708984	-19.98476715	-25.67868652	-10.86022415	-16.09790344	-20.62358551	-11.60420074	-11.97796783	-16.37048492	-11.66025543	-15.01240234	-18.63887482	-12.81318817	-17.56282196	-15.60158539	-11.57198029	-20.42788391	-12.67351303	-7.786014557	-21.57007599	-18.37986908	-12.36273499	-15.12478485	-11.70652542	5.724208832
X SUR right braincase 14	12.08971786	15.85597534	18.09179382	12.11258469	12.79697113	21.24676361	15.96403503	14.6121582	13.00869598	6.399677658	13.40424347	18.61021576	9.979647064	18.10857086	1.027962303	-5.733484268	-6.816823578	-2.481901741	-8.497807312	-5.102426147	15.21957397	15.31296082	8.51348114	16.56479187	7.506776428	18.88910065	29.81704407	-3.955163193	17.71413727	-18.22532043	12.79571991	11.04870758	-19.54253235	13.28169403	17.15227509	-14.50934143	19.5741333	-15.32566071	-1.336055851	15.04490509	-11.99951096	13.14628448	13.8453125	-16.04172363	-13.74456024	-12.98132172	-2.356246376	-12.38590622	12.866539
Y SUR right braincase 14	-4.955082321	-8.529553986	-7.560392761	-16.7133255	-16.88485718	-6.140067291	-5.797225189	-8.509563446	-18.02140045	-24.33149567	-17.99191895	-15.18768311	-17.36152802	-17.02372894	-13.84597931	-22.21908875	-21.35437469	-17.56937256	-17.89380798	-17.96268158	-25.94724121	-5.459591293	-13.08774872	-16.35022278	-11.56999435	-25.85326233	-21.94398651	-15.3640976	-20.67415924	-21.86031952	-23.94470978	-20.63486176	-21.83498535	-20.26350861	-24.22000885	-22.56031952	-21.83460693	-21.8578476	-7.042050934	-21.82294922	-20.54198456	-20.08958893	-25.31449127	-24.13284912	-24.72428436	-18.89183502	-11.47783051	-27.17693787	-25.25865479
Z SUR right braincase 14	4.470670319	4.548839569	2.870083427	-9.098482513	-9.892209625	4.439717865	4.591492462	8.641721344	-7.565200043	-0.541587353	-7.044432068	-12.68314438	-8.073112488	-10.14760742	-16.75618896	-3.840573502	29.47050476	26.46143188	27.762677	24.02325592	-22.60555725	-2.545879364	-33.8473938	-21.84078522	-34.15700989	-15.33744659	-19.00617981	-17.68367157	-22.62670746	-18.79393921	-17.81090698	-18.20760498	-13.13927917	-18.50739136	-21.32165527	-15.64353333	-17.36965027	-15.37590332	-21.92528534	-17.63136444	-18.25249939	-17.76680908	-13.13224487	-19.24250641	-16.22724762	-15.83322754	-23.85560608	-14.02615356	-6.30319519
X SUR right braincase 13	7.928553009	12.26900864	14.65354919	13.94328003	15.16017303	17.25011292	11.69513626	11.19605103	15.17380829	8.374396515	15.45360413	20.97700195	12.62790146	19.80424042	6.61432724	-2.857668686	-2.516795731	2.063408661	-4.929086304	-0.828323841	10.63114014	13.47035522	11.75829315	13.57700806	10.33441467	13.48066864	25.3727066	-1.111019897	17.45914917	-17.13285217	12.7046051	10.69122543	-18.59418488	13.45536194	15.92798157	-14.16199646	18.70852661	-14.84861603	-4.714664841	14.48299713	-11.11524734	12.10386353	12.35559921	-14.95461884	-13.41399994	-8.857092285	2.95431633	-10.42527542	14.71890717
Y SUR right braincase 13	-2.488922691	-5.962498093	-3.611266708	-18.44185486	-18.08132172	-2.935552406	-2.227681732	-4.407106781	-19.87141113	-25.10840149	-19.48992004	-16.63000183	-18.67359467	-18.22882233	-13.48764496	-26.86847229	-24.22224121	-20.75799408	-22.20924225	-22.34521179	-29.06482544	-4.458436966	-8.63347702	-21.5087204	-7.1787117	-28.88858948	-24.69771271	-20.0296463	-21.99478455	-17.32774353	-24.9692749	-22.31979675	-17.67835236	-21.83687286	-24.79916382	-18.17629242	-22.65231323	-17.41046295	-11.32395554	-23.35709229	-16.10757141	-21.34779205	-26.03047485	-18.65564575	-19.89992676	-15.19645844	-10.84398651	-22.85294189	-26.71279907
Z SUR right braincase 13	1.7503582	1.462450409	0.595270348	-3.92286911	-4.755979919	1.715769577	1.734762001	5.743910217	-2.172600937	5.059622574	-1.850930214	-7.176799011	-3.461133194	-4.78788414	-14.36450043	-4.850345993	27.01078186	26.14810181	27.0306488	23.84525757	-23.46004181	-8.218721771	-31.68609009	-20.55429993	-31.89609985	-15.95710297	-20.01702576	-17.35495911	-17.01628571	-22.4422226	-12.21150513	-12.72540817	-17.20661163	-12.77492447	-14.85387878	-19.73453522	-12.25829544	-19.34819183	-20.08445587	-11.80811615	-21.83838348	-12.1405777	-7.207422638	-21.83983154	-19.78154297	-17.35195007	-21.70775452	-17.31264496	0.80457468
X SUR right braincase 12	14.77591095	21.23819733	22.96215668	24.79938049	26.62116089	24.97368164	19.44589844	19.09091187	24.8997818	19.95827332	25.46003571	31.74026489	22.65300903	32.75905457	8.846237946	6.649055481	-1.216346264	9.266088104	2.03579998	5.868825912	11.84355316	22.51839447	4.963887787	21.56724701	1.835146523	13.76730652	26.30161133	11.06500473	29.58738098	-27.69163208	25.9287323	22.60767517	-28.54727478	24.99550476	29.10168762	-25.24697113	30.79366455	-26.38717346	-12.52724228	26.63799744	-20.89121399	23.61607056	24.72554169	-27.62382813	-26.02874756	-14.65828552	4.358858871	-21.64556122	29.34028625
Y SUR right braincase 12	0.843144321	-1.463913536	-0.293798614	-12.39667206	-11.45727844	0.560844755	1.802102661	-1.993764496	-13.89515381	-17.93620148	-12.94882965	-8.8371521	-11.50460587	-11.8269928	-3.451747894	-22.07129211	-16.24660034	-14.03062439	-16.30689087	-16.33330536	-36.09959412	-8.83766861	0.887415504	-24.46640167	2.137291718	-33.6245697	-31.84519958	-15.15524292	-18.10546112	-13.82508545	-22.53144073	-19.29452209	-11.19188309	-18.54826965	-21.36832733	-14.38443604	-19.28441315	-13.3535202	-11.80840073	-20.27693787	-11.74880981	-18.61078796	-22.00999146	-14.14225922	-15.29815826	-6.054463196	-1.691315079	-18.55047913	-16.56325226
Z SUR right braincase 12	-9.090653229	-9.058544922	-9.063248444	-4.609127808	-5.600980377	-8.855509949	-8.183010864	-3.022295761	-2.395602989	5.313603592	-2.15547924	-7.722933197	-6.173693848	-4.57843895	-21.60827332	-8.533838654	17.33816223	19.07747192	20.0713974	15.99440155	-12.95713501	-13.21890869	-35.73641052	-11.58529205	-36.9254425	-4.952175903	-9.556919861	-22.8176239	-14.0107193	-21.75778046	-8.995123291	-10.15896072	-14.59315643	-11.22340775	-9.743008423	-17.9282959	-7.446739197	-18.15783386	-29.94188843	-8.664985657	-21.16953278	-7.572593689	-3.560233688	-21.49216766	-18.48427887	-21.14739075	-26.53714294	-23.2835968	2.688918114
X SUR right braincase 11	0.235723281	1.162606049	5.398129272	4.237117004	5.095123672	7.156324768	2.2629076	3.670822144	6.736688232	-2.059936523	5.577058411	10.84598465	3.037715721	7.96893158	3.588174057	-7.417871094	-0.509760904	-1.376796055	-8.309059143	-4.418879318	7.033530426	5.386124802	15.26611633	4.968196487	17.53752899	11.36729507	21.4212677	-9.958663177	5.221909714	-6.717845154	0.990238476	-0.393450975	-9.825848389	3.724905396	2.728422356	-2.814866257	7.365531158	-4.777077866	2.774080467	4.652978134	-3.055845642	1.957589531	-0.375272799	-0.70101347	-1.945258522	-3.301828766	0.279423499	-0.9844203	0.124148095
Y SUR right braincase 11	-7.123568726	-9.278308105	-7.624761963	-20.60768433	-21.80400848	-7.182120514	-7.650984955	-8.632440948	-21.07492065	-28.39829712	-22.17041473	-20.83930206	-22.09760437	-21.83195953	-19.89880371	-29.73806763	-30.27993164	-24.46273193	-26.53177795	-25.26334534	-22.35886688	-4.435273361	-15.47523499	-17.58030853	-14.80923615	-22.74734497	-17.13304443	-25.47190094	-22.12289734	-17.52346802	-25.67063293	-22.76616974	-20.09158936	-21.24942169	-24.95773468	-17.9098938	-23.9627533	-18.08579254	-14.02068024	-22.41084595	-17.19824677	-20.75613403	-26.84485779	-19.22934723	-20.40483551	-19.73113708	-16.12598724	-23.21842957	-33.0566925
Z SUR right braincase 11	8.108325195	9.549396515	6.491017151	-1.400372982	-1.271645737	8.842913055	7.755150604	9.934255219	-0.411466694	7.51100769	1.531251144	-3.282435989	0.972951126	-1.986246109	-5.644046402	0.666807175	36.20196838	33.07268677	36.28084717	33.1772522	-31.5180481	-4.529014969	-25.54859619	-24.60667419	-24.3907135	-22.01629486	-28.63338623	-11.93898163	-17.40392914	-20.89017181	-12.81526337	-12.89830322	-16.70397644	-12.96262665	-16.27112274	-19.88141632	-14.13867798	-18.3058136	-13.07535858	-13.29967041	-20.11640015	-14.15511627	-8.975604248	-23.33361816	-19.83840179	-12.44424057	-15.02141418	-11.23664093	4.647350693
X SUR right braincase 10	9.965063477	15.70936432	17.59402313	19.56625519	21.22957306	19.82845459	14.35562592	13.87286835	19.96661072	14.36803741	20.88257904	26.78109741	18.05557251	26.43568115	9.469100189	2.146376038	-0.779245138	6.523112488	-0.338079476	3.722417068	10.02320404	17.06152191	9.641823578	16.51035156	7.416304016	12.00339584	24.63980408	5.288124847	23.03718262	-21.66496735	18.91472473	16.19487305	-22.89135437	18.78571167	22.03911896	-19.47795715	24.33285065	-20.18288116	-9.492546844	20.11908875	-15.26126556	17.30480804	17.93160095	-20.99878387	-19.29016113	-10.56262741	5.137107086	-15.10990143	22.24808502
Y SUR right braincase 10	0.231033897	-2.463703346	-0.882901382	-16.11365204	-15.67300873	-0.152713323	0.653314781	-2.129577446	-17.50315704	-22.1592041	-16.84661713	-13.52520905	-15.59897919	-15.6321106	-8.493875885	-26.27109375	-21.39162292	-18.72846985	-20.67610931	-20.70282745	-33.0237854	-6.518618011	-2.727708435	-24.36120148	-1.371743488	-31.63456421	-29.10537109	-19.51755829	-20.80844727	-14.4478241	-24.26414032	-21.61392059	-13.46931305	-20.66100006	-23.85433655	-15.20016632	-21.86074219	-14.41896667	-12.80474091	-22.39788361	-12.90766602	-20.66374969	-24.71809082	-15.36245575	-16.41715698	-10.39864273	-6.083667374	-19.97043915	-22.10682831
Z SUR right braincase 10	-4.134244156	-4.17959404	-4.584942627	-2.768954277	-3.774630356	-3.895092773	-3.501567078	0.823943424	-0.67279563	6.735055542	-0.992450428	-6.25657196	-3.344125366	-3.3866539	-16.91128845	-7.005951691	21.46859131	22.63165741	23.40173645	20.1212616	-18.60056915	-12.20816803	-32.88702087	-15.98029022	-34.01529541	-11.02484894	-15.43554535	-20.23140564	-13.97574921	-23.1796524	-8.819255829	-9.791088104	-17.25908203	-10.40645905	-10.43065872	-20.19131317	-8.525563812	-19.94913635	-24.01064606	-8.611304474	-22.67639618	-8.400104523	-3.380043411	-22.98740234	-20.21420135	-19.62036438	-23.14198303	-21.30675049	2.938370895
X SUR right braincase 1	9.73804245	13.68231049	16.07093201	12.64466629	13.55752106	18.93342133	13.55514984	12.59123764	13.84667816	7.008559418	14.16836243	19.36203003	10.92158585	18.42296753	3.772291183	-4.675269318	-4.775482178	-0.460066175	-7.079006195	-3.274952698	12.8829422	14.13638	10.45820847	14.85319519	9.229642487	16.25689392	27.49541626	-2.950032997	17.15177002	-17.40429688	12.23606491	10.42739182	-18.74677277	12.97858429	16.0674881	-13.92094116	18.64749146	-14.64761353	-2.826717567	14.30845337	-11.22140808	12.17664032	12.65443115	-15.0780426	-13.05544586	-10.6289772	0.360161543	-10.82470474	13.28567047
Y SUR right braincase 1	-3.844361877	-7.911312103	-5.633997345	-17.92046051	-17.56494598	-4.724608231	-4.052898788	-6.401644135	-19.33890381	-25.17661438	-19.18610382	-16.18288422	-18.35095673	-17.82289581	-14.13826294	-24.76152039	-23.22025604	-19.45554352	-20.31183167	-20.44079285	-27.33849487	-4.541219711	-11.25131073	-18.90967865	-9.74342041	-27.41038208	-22.9903183	-17.88387299	-21.49526672	-19.75435791	-24.56421356	-21.68714294	-20.0556427	-21.24393768	-24.28828735	-20.54959412	-22.39309082	-19.81563416	-9.119268799	-22.82323761	-18.54382935	-20.96315613	-25.76136169	-21.10648499	-22.47728882	-17.33062134	-11.70732346	-25.20374451	-26.49848022
Z SUR right braincase 1	3.526543045	3.176080322	2.129230118	-6.458452606	-7.234534454	3.428791428	3.605224609	7.631593323	-4.933307648	2.282452965	-4.439056396	-9.889232635	-5.612810135	-7.447348785	-15.36351318	-4.365745926	28.58959961	26.55797729	27.62305298	24.15731964	-23.50754089	-5.194850922	-32.65531616	-21.62120056	-32.82096863	-16.1359787	-19.87037964	-17.2980011	-19.9134964	-20.72606354	-15.12983704	-15.55588074	-15.40422516	-15.67762299	-18.28842163	-17.86947784	-14.97804565	-17.54077301	-20.64794769	-14.82884369	-20.25064545	-15.12215424	-10.31428223	-19.68672485	-18.12097321	-16.56002808	-22.77475586	-15.5082016	-2.756446457
X SUR right anterior jugal 9	-15.43896484	-16.67508698	-11.04161377	-1.403608036	0.83949728	-8.834797668	-13.83332367	-11.73927002	-1.107970619	-9.552344513	-0.042086726	4.532192993	-1.285479546	0.384311724	8.714190674	-3.397557068	16.10312042	8.651142883	1.837376785	5.923927307	-10.42243195	-10.46507645	20.43325348	-10.72639618	23.09141541	-4.779953384	4.444144058	-6.72625885	-5.7361866	3.230214691	-10.98832016	-9.067032623	4.14155426	-5.490159988	-9.952318573	5.743470764	-5.039220047	4.649830246	6.119322968	-6.811843109	7.797065735	-9.057467651	-12.22525787	9.360325623	7.524407959	8.198590851	4.425839233	8.01794281	-9.286992645
Y SUR right anterior jugal 9	-12.88436584	-12.03208847	-8.513536835	-16.91741028	-19.04225159	-10.83886185	-10.3446846	-10.91141663	-17.40302582	-25.44632568	-18.69143524	-17.2427002	-19.11369476	-18.38327332	-16.20005646	-40.59823303	-33.50012817	-30.12025757	-34.29225159	-30.90556641	-18.33322754	-10.52926254	-11.13608856	-19.95040588	-9.299424744	-14.55208893	-13.68564148	-39.41014099	-17.55189209	-3.210214233	-19.20309296	-17.02050629	-9.095012665	-16.26944885	-17.81829376	-2.873021317	-17.51730957	-4.51896553	-31.41500854	-15.97633057	-4.706755447	-14.23490753	-19.36175079	-2.739913177	-4.384910965	-12.11184235	-13.89199066	-8.068643951	-29.32785645
Z SUR right anterior jugal 9	1.625272751	1.043637848	-1.956033707	13.72373199	16.19562531	0.688061476	-1.399399471	2.38064003	15.19476624	24.04754333	17.4076355	14.85426331	16.99923553	14.39218445	11.47693329	11.65789337	40.53302612	44.36514282	45.85393677	45.03686829	-32.16389771	-11.75039139	-7.385906982	-16.86685028	-7.582065582	-24.06647339	-30.47315979	3.633297729	-2.959356308	-20.60072784	1.954897308	0.660031319	-17.72875671	0.393866014	-1.176926899	-19.94141693	-0.878777504	-17.75840454	-7.034843445	-0.278077674	-17.63154449	-2.257663727	4.157748032	-23.84159851	-20.70696869	-2.580538177	-0.693341732	-7.078903961	27.40858459
X SUR right anterior jugal 8	-14.85179901	-15.35115509	-8.962378693	2.412379265	4.711813354	-7.788809967	-12.83650665	-9.841969299	2.65140667	-4.917385483	4.1764534	8.875836182	2.6763134	4.644686127	11.92131805	-1.042868519	16.05653687	10.47157593	3.845317078	8.040843964	-10.56494675	-7.853095245	20.87520599	-8.360809326	23.39922028	-5.712739944	4.77714386	-3.215382767	-2.725656319	0.360301304	-8.052549744	-6.095324326	1.49782877	-2.583018303	-6.775203705	3.04121666	-2.098642731	2.043110275	1.290443039	-3.712406921	5.188113403	-5.889426804	-9.070265198	5.962659836	4.329985809	7.543305206	7.059807587	6.454644775	-4.093117905
Y SUR right anterior jugal 8	-9.291918945	-7.799620056	-4.719683456	-17.30988922	-19.42359924	-7.264838409	-7.232520294	-7.648321533	-17.83078156	-25.25109863	-18.90960541	-17.30206299	-19.18775635	-19.04636078	-14.7954071	-41.06842957	-33.87269592	-30.30039063	-34.78003235	-31.83971558	-22.16146088	-9.91934967	-7.558444214	-23.00704498	-5.629759979	-17.97956543	-17.82814178	-40.28053284	-19.26282654	-2.316719818	-21.1532486	-18.55838623	-7.168310547	-17.36085052	-19.97624054	-1.910247231	-19.47955322	-3.37616272	-31.47449646	-17.78820648	-3.261690521	-15.75114288	-20.65122681	-1.511047554	-3.302268219	-9.56313324	-12.45575943	-7.098957062	-29.51042786
Z SUR right anterior jugal 8	-0.673639297	-0.923233604	-3.904302979	14.51267548	16.74813385	-1.287410831	-3.224032974	0.314356852	16.17943573	25.01408386	18.04403381	15.55832672	17.5549118	15.7258316	9.615610504	9.224523163	36.68379211	41.38300171	42.56839294	41.94321289	-31.14205017	-15.47605896	-9.151747894	-16.14567871	-9.896842957	-22.74311829	-29.63536377	0.209973049	-1.144280434	-22.9605896	4.393418121	2.651696587	-19.39634705	1.995094872	1.505119133	-22.06039429	1.050834179	-19.99455566	-7.522261047	1.856674004	-19.59063416	-0.046032646	6.938436127	-27.02129517	-22.95476227	-5.728020096	-2.48458004	-10.93262253	28.2113739
X SUR right anterior jugal 7	-15.20801849	-15.71494141	-9.505426025	1.36464119	3.944078827	-7.890989685	-13.05994263	-10.30303955	1.780998611	-6.005390167	3.296151352	7.689518738	1.58391428	3.457394028	10.7136528	-1.216967392	16.77442017	10.47762222	3.876193619	8.065070343	-10.9500412	-8.338156891	19.9203476	-9.222367096	22.47252808	-5.692261887	4.244864655	-3.449098206	-3.525348282	0.943178272	-8.739854431	-6.863894653	2.251193619	-3.20508194	-7.695156097	3.861857986	-3.092416	2.628481865	2.827426147	-4.590990448	5.721661377	-6.444927979	-9.693387604	6.938312531	5.080924225	7.313758087	5.962542343	6.347799683	-5.163649368
Y SUR right anterior jugal 7	-11.16360016	-9.7289505	-6.30579834	-16.22695465	-18.36736603	-8.685695648	-8.685676575	-9.051402283	-16.89815674	-24.29933929	-17.98889008	-16.18282928	-18.20651855	-17.92776184	-14.26103821	-40.7096405	-33.078302	-29.63742065	-34.15698853	-31.02166138	-20.79926147	-11.02863998	-8.351676178	-22.03093414	-6.472607422	-16.55471954	-16.4072113	-39.5297699	-17.80988312	-2.014616013	-19.41788483	-17.23670502	-7.107260895	-16.24506531	-18.0623642	-1.724256516	-17.77824097	-3.117573357	-32.09899597	-16.20682678	-3.328417587	-14.49472504	-19.26622314	-0.953470516	-3.041507721	-9.750727844	-12.16483841	-6.616504669	-28.26347961
Z SUR right anterior jugal 7	-0.663615274	-1.353710365	-4.194674301	14.51910248	16.87320862	-1.720376396	-3.642452621	0.115289843	16.04895325	25.07046661	18.00101013	15.55371857	17.52347717	15.56835022	10.26363297	10.4315712	37.98925781	42.60230713	43.74256592	42.9834259	-30.46868591	-14.63908081	-8.14571991	-15.39274445	-8.669961548	-22.4476059	-28.8861908	2.148591805	-1.269305992	-21.62795105	3.943527985	2.268332291	-18.28939819	1.660508347	1.178348064	-20.69195099	0.788288498	-18.83152161	-8.125427246	1.552163887	-18.36119995	-0.349941039	6.480935669	-24.94742126	-21.45222168	-4.064841843	-1.671128654	-9.400244904	28.53643188
X SUR right anterior jugal 6	-15.35667419	-15.9476532	-9.646335602	1.459272957	4.058117676	-8.491204834	-13.54026489	-10.76741867	1.565097332	-5.988370895	3.130112839	7.906642914	1.84918232	3.919258499	11.80584412	-1.948814964	15.54067688	9.819487	2.945921135	7.150523376	-10.65671692	-9.042365265	22.36672668	-8.725088501	24.79540863	-5.492301178	4.981949615	-4.652706146	-3.634731674	1.258954716	-8.935626984	-7.068770599	2.266049576	-3.43542099	-7.28627243	3.639799881	-2.670921326	3.097178841	1.430669022	-4.596015167	6.270632553	-6.971294403	-10.25480957	6.983753204	5.012421799	8.6126091	7.185869598	7.852371979	-5.587359238
Y SUR right anterior jugal 6	-8.935424805	-7.603092957	-4.518789673	-18.37020264	-20.65458984	-6.980768585	-6.829299164	-7.528899384	-19.09519043	-26.85098572	-20.35450745	-18.55272064	-20.56348724	-20.39568024	-16.15434723	-41.61960449	-34.68955688	-31.31691589	-35.52377014	-32.84981384	-21.94120941	-8.829383087	-8.128014374	-22.63244019	-6.291661835	-17.87998352	-17.53349762	-41.35262756	-20.20995483	-2.763375664	-22.51639557	-19.35855865	-8.000096893	-18.25211334	-21.12033539	-2.303543854	-20.59087982	-3.908817291	-30.95901489	-18.78879547	-3.744574738	-16.53803253	-21.81680145	-2.274746132	-3.788011551	-10.36523819	-13.51374817	-7.701611328	-30.94227295
Z SUR right anterior jugal 6	0.412126875	0.398336911	-2.690410042	14.382341	16.45513	0.060277027	-1.956483459	1.668830681	16.13584137	24.65226593	18.30540161	15.30328827	17.95947266	15.60306549	9.751081848	9.059204865	36.89677124	41.44385986	42.98616638	42.47400208	-32.57496338	-14.99894562	-9.109589386	-17.21491089	-9.909474945	-23.9769577	-31.00305481	0.048862773	-1.675430489	-23.67497864	4.345653534	2.324583817	-20.14715881	1.888709831	0.908799648	-22.76598816	0.677366781	-20.5052124	-6.34548645	1.555322838	-20.3035553	-0.525959063	6.382459641	-27.95363464	-24.32987823	-5.843841171	-2.090806007	-11.15657272	27.41191406
X SUR right anterior jugal 5	-15.02221069	-15.21433411	-8.933379364	2.716196251	5.133794022	-7.971598816	-13.14486237	-10.05622101	2.85239315	-4.550043106	4.445262909	9.386886597	3.221360016	5.290944672	12.82573242	-1.384160805	15.30316467	10.10862122	3.452898026	7.614250183	-10.29938583	-8.045938873	22.68762054	-7.873378754	24.96486664	-5.523249054	5.405968475	-3.761642075	-2.494733238	0.37649579	-7.800541687	-5.997447586	1.299458313	-2.442304802	-6.157253265	2.68307476	-1.677236176	2.157829857	0.025038314	-3.562980652	5.505849457	-5.973192215	-9.019692993	5.64879837	4.162268448	8.470317841	8.150640869	7.457182312	-4.038316345
Y SUR right anterior jugal 5	-7.648654938	-6.210635376	-3.303374863	-18.7727417	-21.01908722	-5.898134613	-5.713435364	-6.389073181	-19.37861328	-27.23509216	-20.60798798	-18.89721832	-20.71871033	-20.83450928	-15.88184814	-41.79929504	-34.89942322	-31.42500305	-35.83468933	-33.29364929	-23.19554443	-8.392797852	-7.177102661	-23.63869934	-5.079205322	-19.09188538	-18.90822906	-41.5776123	-20.95827484	-2.697767067	-23.44250793	-20.07265015	-7.517021179	-18.88757782	-22.09469299	-2.324167061	-21.47788849	-3.73238678	-30.54302673	-19.72178345	-3.439750671	-17.30004578	-22.43793182	-2.224007225	-4.063889313	-9.874343109	-13.23367157	-7.64067688	-31.33215637
Z SUR right anterior jugal 5	-0.164522362	0.098812526	-2.991625404	14.44307251	16.24674072	-0.237676764	-2.263044548	1.167233944	16.31369781	24.69069061	18.20505524	15.29786072	17.8183075	15.93624268	8.924124908	8.132987213	35.76333008	40.38924561	41.83531189	41.3803894	-32.45306702	-16.00869598	-9.948959351	-17.17377014	-10.85531387	-23.74642792	-30.86628418	-1.556742382	-1.352189541	-24.52114563	4.708255386	2.955316544	-20.88789215	2.152670479	1.427657986	-23.58131866	1.154170799	-21.45869904	-6.377498245	2.06289444	-21.18055115	-0.0317693	6.959054565	-29.119104	-25.15134125	-7.077715302	-2.727358055	-12.53308792	27.48651733
X SUR right anterior jugal 4	-15.84813843	-17.06514893	-11.62799606	-2.662987709	-0.697547626	-9.401877594	-14.17402344	-12.39885941	-2.434858513	-11.04651566	-1.545778179	3.183736038	-2.624472618	-0.832793045	7.848326874	-4.902628708	15.16257324	7.184932709	0.371755242	4.534291458	-10.00611954	-11.53871307	21.19268799	-11.13359451	23.87447662	-4.200336456	4.84441452	-8.484529114	-6.82334671	4.465746689	-12.35111008	-10.36172791	4.87674942	-6.758375549	-11.41376343	6.911050415	-5.765129471	5.800483704	7.532162476	-7.958811951	8.967586517	-10.19330368	-13.24165802	10.55956345	9.07048111	9.021031952	3.770665359	9.237902069	-10.97316895
Y SUR right anterior jugal 4	-13.23361053	-12.45514069	-9.128091431	-17.67513885	-19.90135651	-11.52283936	-10.84316864	-11.26875305	-18.13197021	-26.70440674	-19.58977661	-18.2153183	-20.1682724	-19.26654663	-17.70563049	-40.72063293	-34.32219238	-30.63370667	-34.60838623	-31.23748474	-17.26455078	-9.647810364	-12.70522919	-19.07119598	-10.75811539	-14.01921844	-12.79309235	-39.85204468	-18.00456085	-4.229478073	-19.76579132	-17.59699554	-10.5952652	-16.74778442	-18.45926514	-3.835131836	-18.05350952	-5.497197723	-30.87954102	-16.44649506	-5.713031006	-14.77345428	-19.90994873	-3.80904541	-5.643124771	-13.82286224	-15.19977875	-9.2368927	-30.64521484
Z SUR right anterior jugal 4	3.273463821	2.769336891	-0.263901138	13.18581543	15.62752533	2.370207405	0.171336615	3.89769516	14.66575165	23.34154205	16.96768646	14.42062836	16.7877121	13.87585754	11.62600861	11.91109467	41.65090027	44.90682068	46.63614197	45.8634613	-33.48493042	-10.40880432	-7.401509094	-18.24562683	-7.645033264	-25.37961578	-31.81100159	3.900251007	-4.0290905	-20.57815552	0.906893921	-0.255581927	-18.00961151	-0.425685549	-2.422898102	-20.08430023	-1.941990089	-17.63726501	-5.668305588	-1.61827755	-17.78053131	-3.659628677	2.908403778	-24.11296997	-20.82897034	-2.217675781	-0.460677385	-6.343641663	26.71804504
X SUR right anterior jugal 3	-15.6182785	-16.71482086	-10.84119339	-1.818027878	0.655432701	-8.910821533	-14.11044464	-12.04069061	-1.635212135	-10.04684677	-0.6297472	4.309218979	-1.677879143	0.354352593	8.798442078	-4.360913086	15.08651276	7.692459106	0.57601099	4.774443817	-9.767116547	-10.95065765	21.763414	-10.43317032	24.42545166	-4.383867264	5.336177444	-7.988692474	-6.106692886	3.606002426	-11.35145874	-9.707701874	4.275109482	-5.858806229	-10.18909531	6.037653351	-4.799214554	5.273685837	5.694873428	-7.059482574	8.285572815	-9.535921478	-12.62802811	10.01485977	7.824828339	8.871363831	4.559888458	8.953970337	-9.783547974
Y SUR right anterior jugal 3	-11.94362183	-10.95918808	-7.704988861	-18.24249115	-20.54506989	-10.0239151	-9.591023254	-10.33345184	-18.80682526	-27.05686951	-20.18904877	-18.73424225	-20.68486938	-19.9453537	-17.78357391	-41.00648193	-34.68756409	-30.95264893	-34.87086182	-31.85892334	-18.50976257	-9.087180328	-11.60383453	-19.87757721	-9.984130096	-15.11784668	-14.08336639	-40.11195374	-19.00293274	-4.220923233	-20.85910187	-18.30821075	-10.29575043	-17.47483673	-19.55041351	-3.614004517	-19.26033783	-5.501433945	-30.4179718	-17.52788849	-5.592456818	-15.55331879	-20.91963654	-3.86763382	-5.115114975	-13.10493774	-14.96889038	-9.295289612	-31.00018005
Z SUR right anterior jugal 3	2.765663147	2.742715836	-0.398891854	13.23387146	15.5402771	2.240903282	-0.028379378	3.833033752	14.78481598	23.46977081	17.17790222	14.27374725	16.996875	13.98697662	10.86231766	10.94247513	40.22443237	43.82984924	45.65023193	44.80968018	-33.73429565	-11.3435318	-8.158675385	-18.37887421	-8.434831238	-25.33592682	-31.99508972	2.548649597	-3.766126251	-21.61289825	1.66288414	0.128130436	-18.69235535	-0.093510276	-1.836495018	-20.94658661	-1.611878204	-18.35191956	-5.693838882	-1.032616901	-18.69415894	-2.901126099	3.37888031	-25.36731415	-22.1635025	-3.423895264	-1.064375782	-7.722305298	26.51809692
X SUR right anterior jugal 2	-15.83974762	-16.4677475	-10.45370941	0.339569402	3.223178101	-8.079840851	-13.38437805	-10.73848038	1.102064323	-7.062133026	2.64039669	6.46855545	0.703440285	2.389766884	9.782602692	-1.166993523	17.63132324	10.66828308	4.453078461	8.349923706	-11.76255112	-8.95154953	19.24714813	-10.02307739	21.71816254	-6.060031509	3.34527626	-3.347093582	-4.279075241	1.381715298	-9.65574646	-7.255184937	2.925945282	-3.593008804	-8.646787262	4.754801941	-4.187546539	3.105007744	3.965719604	-5.14564476	6.281574631	-6.817836761	-10.13968277	7.810939789	5.984700012	7.377396393	5.133495712	6.320828247	-6.474633789
Y SUR right anterior jugal 2	-12.87255707	-11.64233704	-7.753507996	-15.07214966	-17.0338913	-10.22856522	-10.17735901	-10.46382675	-15.76757965	-23.51541901	-17.07802887	-14.98462677	-17.08643951	-16.85555573	-13.37694702	-40.52612915	-32.17486572	-28.91920471	-33.70480957	-30.39818115	-19.67037506	-12.11323318	-8.99539566	-21.19870758	-6.832099152	-15.14524536	-15.20997314	-39.20684509	-16.05579224	-1.495781326	-17.85164642	-15.84385376	-6.815144348	-15.07038727	-16.00753937	-1.185945129	-16.06839752	-2.469335175	-33.01233215	-14.64689789	-2.934747124	-13.01886902	-17.67396851	0.050286198	-2.361636925	-9.643592834	-11.74603653	-5.83053627	-26.61495056
Z SUR right anterior jugal 2	-1.069286919	-2.250306129	-4.895756531	14.81195068	17.21756287	-2.484827232	-4.329854202	-0.279271865	16.18657379	25.66870728	18.26282806	15.74617462	17.83287964	15.97485352	11.12572479	11.58326492	39.23495789	43.81131287	44.92872925	43.93976135	-29.66936951	-14.17350464	-6.658300781	-14.43757019	-7.237650299	-22.03140564	-28.02250061	3.989945602	-0.948027515	-20.45918732	4.38560791	2.330221748	-17.20435791	1.701762581	1.442041588	-19.43313751	0.926245499	-17.96473541	-8.785323334	1.574917603	-17.21684875	-0.417466497	6.346360016	-23.14703217	-20.18719025	-2.381397057	-0.539560699	-8.09385376	28.62055664
X SUR right anterior jugal 18	-15.35708008	-16.22973633	-10.21619949	-0.455311632	2.207089996	-8.504460144	-13.69153748	-11.36627502	-0.304311299	-8.365422821	0.951555347	5.944788361	-0.242736053	1.803403664	9.859812164	-3.161864853	15.46005554	8.772689056	1.68821125	5.847590256	-9.917957306	-10.09008026	21.59469604	-9.56160965	24.20002289	-4.792053604	5.263981247	-6.595233154	-4.965152359	2.41261692	-10.14345856	-8.490882874	3.357309723	-4.703174973	-8.69109726	4.827129364	-3.835703659	4.229315567	3.990729904	-5.908514023	7.238028717	-8.323779297	-11.72481308	8.672280121	6.336252975	8.347995758	5.453376389	8.128181458	-8.011676025
Y SUR right anterior jugal 18	-10.96991196	-9.883612061	-6.619750214	-18.00717773	-20.27870941	-8.926924896	-8.667674255	-9.426951599	-18.66547089	-26.57504578	-19.93354187	-18.21773987	-20.30243835	-19.75851898	-16.83571777	-41.01328125	-34.3004364	-30.81794128	-34.83933411	-31.9426178	-19.85080719	-9.292908478	-10.06848907	-20.61110077	-8.532104492	-16.10521698	-15.38656616	-40.06577759	-19.21429749	-3.503887558	-21.13362732	-18.35774536	-9.188178253	-17.49311066	-19.81821899	-2.989169121	-19.4101593	-4.736923981	-30.9066803	-17.63571472	-4.750059509	-15.67505493	-21.04371796	-3.23152504	-4.242922974	-11.75630417	-14.09836731	-8.577983093	-30.5561554
Z SUR right anterior jugal 18	1.575770378	1.5056633	-1.624445724	13.67052765	15.90991211	1.07750206	-1.092508984	2.768540764	15.2473526	23.90530701	17.45405731	13.79517822	17.19390717	14.48641815	10.37224426	10.28494568	38.80742188	42.84328613	44.59002991	43.83067627	-32.89667969	-12.77416992	-8.601766205	-17.45693359	-8.952069092	-24.45766907	-31.20307617	1.563638783	-2.892798996	-22.17994537	2.694759369	0.975048161	-18.99129944	0.743586111	-0.799632311	-21.38909454	-0.673401642	-18.94914551	-6.289135361	0.114405012	-19.06062927	-1.869959259	4.579084778	-25.99369507	-22.7127594	-4.272660828	-1.544707394	-8.945079803	26.73062439
X SUR right anterior jugal 17	-16.25736847	-17.14790192	-11.47334824	-1.274132729	0.975575924	-9.057216644	-13.98947601	-11.80102539	-0.789105225	-9.395389557	0.351777101	4.51078949	-1.095002937	0.182747781	8.438332367	-2.507546425	17.42409821	9.536225128	3.067210388	7.120305634	-11.47038803	-10.3959053	19.51544495	-11.02428741	22.01917572	-5.592391968	3.414031219	-5.447441101	-5.72703743	3.019198418	-11.02181396	-8.765847015	4.390067291	-5.209072876	-10.22937469	5.934517288	-5.483612823	4.486016464	6.385869217	-6.827624512	7.658589935	-8.809104156	-11.99665909	9.418310547	7.470140839	8.059191895	4.26040535	7.439527893	-9.220697021
Y SUR right anterior jugal 17	-13.74320221	-13.19415283	-9.312644196	-15.60811768	-17.48601685	-11.56189575	-11.13951721	-11.54818039	-16.14492493	-24.00009613	-17.3322113	-15.54793854	-17.70479431	-16.93314209	-14.67165527	-40.59890137	-32.53517151	-29.27636414	-33.71870728	-30.24883728	-18.07731018	-11.86252518	-10.67616882	-19.81401215	-8.642624664	-13.8125473	-13.24570923	-39.08649902	-15.95553131	-2.177787399	-17.69945374	-15.74498138	-7.80748291	-15.11793365	-16.0671402	-1.748373413	-15.819487	-3.331509018	-32.70650024	-14.58251801	-3.657944489	-12.85294952	-17.7023468	-1.050720119	-3.399386978	-10.95592117	-12.815979	-6.63861084	-27.30671082
Z SUR right anterior jugal 17	0.441649723	-0.609425926	-3.569667435	14.39516449	16.8326355	-0.859022808	-2.804785156	1.086888409	15.82805786	25.15118256	18.0096344	15.43582306	17.60768585	15.25783234	11.94126129	12.48515854	40.96115417	45.02218323	46.27026367	45.45490723	-30.81094666	-12.32398148	-6.116133881	-15.38821869	-6.449711609	-23.04025879	-29.09887695	5.124404526	-2.033483124	-19.7694931	2.849647141	1.391906261	-16.61735992	0.845244694	0.008932185	-19.06313629	-0.153860497	-17.31903992	-8.004302216	0.618857288	-16.68817139	-1.512765503	4.923264694	-22.61247864	-19.42144012	-1.547631741	0.020541728	-6.44492569	28.35645447
X SUR right anterior jugal 16	-16.82420044	-17.82269592	-12.56093597	-3.878037643	-2.290924072	-10.38607178	-14.92035675	-13.19940186	-3.728045654	-12.48341904	-2.867888069	1.914993477	-3.978182983	-2.148453522	6.994073486	-6.431788635	14.60545197	5.765493393	-1.019828701	3.443455124	-9.917704773	-13.01398468	22.31585541	-11.74113007	24.93878021	-4.224032974	4.861588287	-10.20672379	-8.25927887	6.130578995	-14.28645325	-11.95923157	6.165823746	-8.287273407	-13.31151886	8.504987335	-6.848365021	7.008709717	9.153916168	-9.566912079	10.49593124	-11.89708099	-14.54952698	11.873806	11.23754044	10.45246887	3.181932449	10.71272278	-12.87386475
Y SUR right anterior jugal 16	-13.82068634	-12.8051178	-9.624311829	-18.30894775	-20.75995331	-12.05768967	-11.35793457	-11.52016983	-18.94116211	-28.17058716	-20.53981934	-19.11074066	-21.15761719	-20.12321625	-19.12030334	-41.17705688	-35.42544556	-31.56528625	-35.24229431	-32.03930664	-16.34345551	-8.654606628	-14.40475159	-18.30346527	-11.98022385	-13.42036285	-12.1578186	-40.1144165	-18.37011719	-5.04577446	-20.38346405	-18.20234222	-11.70940933	-17.28230133	-18.80478363	-4.485572815	-18.561203	-6.123557663	-30.6558197	-17.06959229	-6.365104675	-15.34521332	-20.21072083	-4.287722397	-6.735636902	-15.65384521	-16.60327301	-10.2835083	-31.97136536
Z SUR right anterior jugal 16	4.890387726	4.201429367	1.220118618	13.07546844	15.47117767	3.904551697	1.383485413	5.297467422	14.65344086	22.76618347	17.16164856	14.432164	16.95628662	13.73739624	12.09513626	12.38593674	43.05953674	45.72426758	47.56656494	46.94092407	-34.7438385	-9.173449707	-6.975967407	-19.40951996	-7.406601715	-26.85598755	-33.0725769	4.765862274	-4.617051697	-20.60092621	0.070111465	-0.817573357	-18.25969238	-0.925487995	-3.516599655	-20.37529144	-2.609683037	-17.58322296	-4.145857239	-2.494571686	-17.95255585	-4.506431198	2.206150627	-24.32873993	-20.87993469	-1.636945534	0.147389328	-5.494952774	26.00132446
X SUR right anterior jugal 15	-15.08477325	-15.88036194	-9.723465729	0.651009035	3.227640152	-8.138453674	-13.22333069	-10.75023422	0.906894493	-6.983773041	2.270216179	6.973832703	0.905579948	2.851972389	10.52252426	-2.210676765	15.81605225	9.565016937	2.71490612	6.860018158	-10.22054138	-9.103826141	21.0484787	-9.122224426	23.55389862	-5.201935577	4.935298538	-5.104634094	-4.063255692	1.580543995	-9.221203613	-7.519171143	2.631327629	-3.881835938	-7.949124908	4.091650772	-3.23141098	3.320740128	3.114439964	-5.063473511	6.37100029	-7.341466522	-10.69979324	7.552083588	5.507333755	7.834713745	5.939410019	7.256991577	-6.394171524
Y SUR right anterior jugal 15	-10.60024185	-9.359794617	-6.118117523	-17.45244598	-19.6826828	-8.44337616	-8.299960327	-8.882255554	-18.09755859	-25.78437805	-19.25604401	-17.58975983	-19.54501953	-19.20063171	-15.75703888	-40.95641174	-33.86722107	-30.41625671	-34.64835205	-31.66145325	-20.63244781	-9.862857056	-9.021605682	-21.53259583	-7.403796387	-16.63826599	-16.20517426	-39.88326416	-18.93759613	-2.832097816	-20.78638916	-18.12008667	-8.21447525	-17.16847992	-19.48631897	-2.51204071	-19.05951233	-4.0489254	-31.25917969	-17.32585449	-4.086136627	-15.40367889	-20.60761871	-2.471271896	-3.791786957	-10.75754089	-13.24515381	-7.838807678	-29.83561707
Z SUR right anterior jugal 15	0.575241566	0.308912611	-2.742958641	14.07344818	16.22232208	-0.099305946	-2.112511063	1.573842525	15.62782288	24.35295105	17.69390717	14.34975586	17.30050201	14.93988342	10.12692947	10.07159882	38.10806274	42.404422	43.87848206	43.1528656	-31.88602295	-13.82769775	-8.618322754	-16.73712006	-9.184548187	-23.6032196	-30.29061584	1.36320982	-2.156467438	-22.24732819	3.224227524	1.667806435	-18.89243011	1.2819561	0.088910991	-21.34348602	0.006368151	-19.15923157	-7.052886963	0.853589439	-19.02516632	-1.009153366	5.59472084	-25.90120544	-22.46540375	-4.604259109	-1.867486954	-9.516265869	27.34462585
X SUR right anterior jugal 14	-15.44790649	-16.41128235	-10.45388489	-0.238803458	2.275788498	-8.470705414	-13.56894379	-11.12870636	0.182143509	-8.00513916	1.497937965	5.810296249	-0.025607505	1.671905708	9.479824066	-2.234941292	16.71518555	9.650244141	3.026072502	7.099771118	-10.86962433	-9.527301788	19.95619354	-10.16746216	22.54377441	-5.3182827	4.107967758	-5.051388168	-4.833406448	2.130591011	-10.00354233	-7.977262878	3.403324509	-4.39730072	-9.044221497	4.939131927	-4.315694046	3.720824051	4.703330994	-5.786303329	6.834433746	-7.857668304	-11.11793823	8.315137482	6.336576462	7.666620636	5.023264694	7.120934296	-7.575572968
Y SUR right anterior jugal 14	-12.40656052	-11.32886124	-7.802941132	-16.27709961	-18.40153961	-10.05322037	-9.811573792	-10.31734543	-16.87792511	-24.60382233	-18.07237244	-16.397612	-18.3533493	-17.86555634	-14.97018585	-40.55169983	-33.06277161	-29.66328735	-34.0843811	-30.77872925	-19.3442627	-11.10445404	-9.847290039	-20.79736786	-7.968624115	-15.20931702	-14.7634552	-39.36873779	-17.290448	-2.449032021	-18.92635803	-16.76402588	-7.923660278	-15.97201843	-17.5354126	-2.112303925	-17.22032013	-3.647916412	-31.96526489	-15.68272247	-3.902790833	-13.95884705	-18.95401154	-1.683152962	-3.596221542	-10.80610504	-12.87049103	-7.120999908	-28.51582031
Z SUR right anterior jugal 14	0.339808702	-0.378395557	-3.320069885	14.22875519	16.6351181	-0.739368486	-2.713532448	1.115776825	15.69850311	24.60331573	17.7289566	15.3488739	17.3437027	15.01014252	11.06105957	11.32002945	39.53147888	43.73797607	45.05143127	44.2166626	-31.08043213	-13.09884644	-7.448220062	-15.83778839	-7.779062653	-23.09682617	-29.43218079	3.346081161	-1.960654449	-20.84776001	3.016786385	1.457505131	-17.6743515	1.05878973	0.130088913	-19.97399597	-0.011697012	-18.07690887	-7.842061615	0.703948164	-17.67068787	-1.197121906	5.334431458	-23.88999023	-20.69889832	-2.928277016	-0.900482368	-7.920201111	28.17177124
X SUR right anterior jugal 13	-16.38495178	-17.75554504	-12.26136932	-2.503549576	-0.710247469	-9.839176941	-14.4456604	-12.57398911	-2.165934563	-10.919767	-1.262225819	3.146412468	-2.435937691	-1.323469353	7.57960968	-3.641812134	17.06695404	8.581269836	2.098986244	6.079552841	-11.24967575	-11.54174576	19.93886414	-11.80614624	22.55159607	-5.14378891	3.458434677	-7.198439789	-6.81856308	4.29395256	-12.27570114	-9.938902283	5.168585587	-6.481866455	-11.46369934	6.864808655	-6.467515564	5.550076675	8.074073792	-8.07516861	8.744596863	-10.21303482	-13.2694458	10.49818649	8.824497986	8.549067688	3.69004631	8.486435699	-10.97835007
Y SUR right anterior jugal 13	-14.28082123	-14.00912018	-10.15091705	-16.1326355	-17.93218842	-12.56274185	-11.83090897	-12.24931564	-16.58580475	-24.71627655	-17.81116333	-16.43842773	-18.37678375	-17.40116425	-15.79164429	-40.63797913	-33.11738281	-29.70370483	-34.01585388	-30.42253113	-16.90885925	-11.35967484	-12.02110138	-18.89484558	-10.02433243	-13.0035141	-11.94974518	-39.19923096	-16.11381531	-2.767618561	-17.73283386	-15.85211029	-8.985050964	-15.18477783	-16.27174683	-2.50337677	-15.7916626	-4.075786209	-32.49371033	-14.59915924	-4.355295181	-13.0246933	-17.91439209	-1.914076996	-4.33950386	-12.4795639	-13.91290436	-7.405051422	-28.29171448
Z SUR right anterior jugal 13	1.759114075	0.638449049	-2.221147728	13.95823975	16.49372711	0.437416458	-1.54389267	2.183615685	15.51688538	24.70370789	17.75783539	15.26147308	17.34656525	14.82328796	12.58173447	13.08359833	42.17376709	45.88033752	47.2781311	46.56705933	-31.88633118	-11.07640305	-5.880721664	-16.26404877	-6.063195038	-24.0247818	-30.16433105	5.448644638	-2.821152878	-19.3294632	1.847118759	0.601762438	-16.83337555	0.248923779	-1.085569859	-19.0153595	-0.878565979	-17.04235382	-7.089733124	-0.276962304	-16.5128006	-2.473913002	3.892215347	-22.6243454	-19.26734924	-1.071237469	0.286052442	-5.432590866	28.03305664
X SUR right anterior jugal 12	-16.25986633	-17.05635834	-11.10352173	-1.373686028	1.681153107	-9.342861176	-14.58427124	-12.24346313	-1.446583176	-9.369944	-0.154694104	4.982820129	-1.121923161	1.0214118	10.00656509	-4.007419586	15.25421295	8.187873077	0.615667391	5.054000092	-10.25152359	-11.44410858	23.13424835	-10.12879562	25.81254883	-4.907289124	5.391989899	-8.047463989	-6.003021622	3.421973038	-11.11988525	-9.769942474	4.2552948	-5.525539398	-9.429011536	5.584205627	-4.435638046	5.371103287	3.885276031	-6.899251556	8.333921814	-9.47996521	-12.77457428	9.981903076	6.888816833	9.659428406	5.60830307	9.68950882	-9.503456116
Y SUR right anterior jugal 12	-10.45112457	-9.327703094	-6.057696533	-19.20949554	-21.51444244	-8.463805389	-8.138233185	-9.28567276	-20.00197449	-28.05394897	-21.41789246	-19.79482574	-21.83604126	-21.16002502	-18.37568359	-41.9015686	-35.46785278	-31.86462402	-35.67275391	-33.18406067	-19.68111115	-8.014601898	-10.64252167	-20.62002258	-9.174327087	-16.19331055	-15.3238678	-41.54186096	-20.29116669	-3.839427948	-22.61502075	-19.32911224	-10.05180511	-18.49018402	-21.08599396	-3.091379738	-20.71652069	-5.260978699	-30.48373108	-18.83731995	-5.103982925	-16.70806885	-22.20357361	-3.786877823	-4.530710983	-12.50630493	-15.23413391	-9.107983398	-32.04031372
Z SUR right anterior jugal 12	2.548072243	2.857226181	-0.48873167	13.69068146	15.78340759	2.400840187	0.127828145	4.26415329	15.2803421	23.83521118	17.70582275	14.44833832	17.61237488	14.93081207	10.74524231	10.11110992	38.81853333	42.8305542	44.96694336	44.46403809	-34.54308472	-12.34765549	-8.602666473	-18.92391815	-8.977326202	-25.81545715	-32.78965759	1.353331089	-3.181322098	-23.09293671	2.861269951	0.954898071	-19.94902191	0.719837952	-0.873688698	-22.3574173	-0.780384779	-19.53063202	-4.924860001	-0.030072579	-19.8706955	-2.25659523	4.101597595	-27.47154541	-24.2219223	-4.497610092	-1.253273296	-9.262251282	26.31525269
X SUR right anterior jugal 11	-16.53303528	-17.77636414	-11.97968216	-3.074073219	-0.745681858	-9.8397995	-15.10499268	-12.88278961	-2.871761703	-11.40286331	-1.939679718	3.104903793	-2.875670815	-0.910418892	8.216003418	-5.712825394	14.71869202	6.471880341	-0.699541616	4.078963089	-10.00165329	-12.20387802	22.82336578	-11.22862015	25.38747406	-4.512103271	5.227899551	-9.423737335	-7.60039444	5.154704666	-12.99759521	-11.26851196	5.600556564	-7.34740448	-11.87700806	7.582189178	-6.09752121	6.61618576	6.932891083	-8.674911499	9.788049316	-10.96096954	-13.92192688	11.59142227	9.780091858	10.13981781	4.100828934	10.350457	-11.41740494
Y SUR right anterior jugal 11	-12.39277725	-11.16944122	-8.012552643	-18.94256287	-21.45022736	-10.38502884	-9.922124481	-10.59870758	-19.54658813	-28.23336487	-21.09361725	-19.6559845	-21.70523987	-20.8275116	-19.09435272	-41.6026825	-35.79013367	-31.67562256	-35.37647705	-32.62498779	-17.67294464	-8.455356598	-12.98424072	-19.31321869	-11.18616562	-14.50825043	-13.37695618	-40.51074524	-19.39915466	-4.758156204	-21.31779175	-18.88148193	-11.19020615	-18.00220337	-19.99487762	-4.079200363	-19.8474411	-6.059745789	-30.2269104	-18.12487793	-6.096453094	-16.09023132	-21.30622711	-4.164986801	-5.921721268	-14.5474823	-16.20084381	-10.03284531	-32.12485962
Z SUR right anterior jugal 11	4.07660408	4.262028885	0.881195927	13.26806946	15.51997833	3.608591461	1.186777401	5.187192917	14.891008	23.00692139	17.44313812	14.24207764	17.31075439	14.04887695	11.34349289	11.33587036	41.46558228	44.60204773	46.47269592	46.00507813	-35.13916321	-10.43721161	-7.526386261	-19.61886139	-8.108636475	-26.77872925	-33.36732178	3.18734169	-4.207497787	-21.68825378	1.129013729	-0.225754118	-18.99197235	-0.447263718	-2.736568451	-21.17281494	-2.055487823	-18.38020935	-4.30201416	-1.613262749	-18.93383179	-3.658423233	2.859191322	-25.66077271	-22.42399597	-2.81842289	-0.52550168	-7.02515564	25.94918518
X SUR right anterior jugal 10	-15.88397827	-16.38045044	-10.31369781	0.218174982	3.149242973	-8.858733368	-13.9703476	-11.459478	0.255337644	-7.462828064	1.722810745	6.665682983	0.606303787	2.706869888	11.15746994	-2.873980522	15.45636749	8.987917328	1.876395035	6.176638031	-10.41205521	-10.20813751	23.06380157	-9.296666718	25.59672241	-5.185173798	5.438501358	-6.377825546	-4.656381226	2.217292213	-9.760094452	-8.30817337	3.175034714	-4.328388977	-8.11450882	4.438058853	-3.430915833	4.163488388	2.284540367	-5.627983093	7.268589783	-8.111739349	-11.38830414	8.299043274	5.685209656	9.206819153	6.687839508	8.871546936	-7.351651001
Y SUR right anterior jugal 10	-9.328102875	-8.086826324	-4.953030396	-19.01369781	-21.38029327	-7.316376495	-7.113564301	-8.071213531	-19.8592453	-27.78240662	-21.15277557	-19.49000244	-21.47945709	-21.07253265	-17.38156128	-41.88259277	-35.20946655	-31.78263855	-35.76036682	-33.30119934	-21.16350708	-8.123726654	-9.146453094	-21.82839355	-7.522093201	-17.31175995	-16.75376587	-41.63419495	-20.61105499	-3.265314484	-23.05332184	-19.53997498	-8.911392212	-18.65213928	-21.50184479	-2.709994316	-20.99058228	-4.566088104	-30.61296997	-19.10774994	-4.342064667	-16.88384247	-22.35840454	-3.117767334	-4.293188858	-11.35108337	-14.42000885	-8.436750793	-31.8204071
Z SUR right anterior jugal 10	1.430711746	1.692566109	-1.578709316	14.0630722	15.96714325	1.326493454	-0.804600143	3.05996666	15.6349823	24.27854614	17.92300873	14.75641785	17.73331757	15.35786438	10.01543961	9.394810486	37.54247131	41.79139404	43.80610046	43.30481262	-33.7395874	-13.92400665	-9.110232544	-18.08672791	-9.686549377	-24.97355499	-32.04851074	0.238612199	-2.413019562	-23.71096191	3.56868248	1.745017815	-20.31455688	1.379397869	0.132423413	-22.8929657	0.067823213	-20.3146759	-5.526390839	0.93778286	-20.38514099	-1.297107697	5.262698746	-28.11368408	-24.71205597	-5.506663513	-1.715995026	-10.62824783	26.83059692
X SUR right anterior jugal 1	-16.55159149	-17.96904907	-12.8384903	-3.542554474	-2.09054451	-10.59477158	-14.85569916	-13.05072479	-3.324760818	-12.00194397	-2.455831528	1.948667908	-3.633288193	-2.039438057	7.092640686	-5.100649261	15.88251343	7.190429688	0.652420044	4.682006073	-10.92139206	-12.31035995	20.86521149	-12.19843826	23.52235565	-4.545140076	3.903915024	-9.051101685	-7.640717316	5.3945961	-13.51301575	-11.07627258	5.539807129	-7.694258881	-12.56297531	7.78277359	-6.959095764	6.481092834	9.263372803	-9.147544861	9.696269226	-11.21784058	-14.19374847	11.21533661	10.29619293	9.465667725	3.27462883	9.687471771	-12.379953
Y SUR right anterior jugal 1	-14.3677597	-13.95817261	-10.45211411	-17.01527557	-19.01552582	-12.98882904	-12.04239426	-12.20210037	-17.52180634	-26.14096985	-18.96754913	-17.5899231	-19.57736511	-18.54417419	-17.4212738	-40.92503662	-34.01467285	-30.48228149	-34.56027527	-31.04148865	-16.06234741	-10.1616127	-13.41654663	-18.39844666	-11.16391983	-12.9808609	-11.47260742	-39.67142639	-16.8992569	-3.86926918	-18.67006683	-16.74467163	-10.64433136	-15.81343079	-17.16058655	-3.569107437	-16.74216003	-5.133421707	-31.77698669	-15.38005371	-5.448135757	-13.89828796	-18.82208252	-3.174943542	-5.495123672	-14.23917236	-15.32929535	-8.720426941	-29.96051636
Z SUR right anterior jugal 1	3.379195786	2.269622803	-0.477888107	13.55421448	16.09249878	2.11205101	-0.074207759	3.750165558	15.07641296	23.80142517	17.40054321	14.9330368	17.05554199	14.21989136	12.69930573	13.05048981	42.80219421	46.02524414	47.79651794	47.16473389	-33.18671875	-9.8608078	-6.285476685	-17.67256012	-6.517185211	-25.34189911	-31.67009583	5.031446075	-3.761194611	-19.67203674	0.867861938	-0.28682127	-17.65435486	-0.397866774	-2.328833961	-19.48944092	-1.790708542	-17.07098694	-5.720931244	-1.495785618	-16.89801178	-3.733403015	2.880299759	-23.1690918	-19.78244476	-1.010302067	0.402740669	-5.073315811	27.16242371
X SUR Premaxillary-maxillary 9	-17.77402954	-19.78658295	-14.47700653	-7.515815735	-5.730704117	-11.81399002	-17.31865234	-15.21570435	-6.670572662	-15.21283569	-6.607393646	-1.104786587	-7.337640381	-6.00494957	5.682928085	-9.776954651	14.20616608	3.477499008	-2.947168159	0.736958122	-9.888820648	-14.66921082	23.527211	-13.82333221	26.84932251	-3.584962845	5.101674652	-14.2466156	-12.77694855	9.706030273	-17.95258636	-15.70242462	9.499510956	-12.40261765	-16.39891663	12.82110901	-11.53368607	11.00052872	11.16264648	-14.00237427	13.77147827	-15.21514587	-18.94769135	16.8635788	14.81110535	12.01716003	2.068154335	13.34527435	-17.51315155
Y SUR Premaxillary-maxillary 9	-14.77094727	-14.62910309	-10.96291885	-19.56901398	-22.27823486	-12.87037811	-13.28950348	-12.96976318	-20.54235382	-29.1129303	-22.0710083	-21.17462921	-23.1351593	-21.85829315	-22.00176544	-42.11919556	-37.02907715	-32.76680298	-35.98353271	-33.3694458	-14.03578644	-7.364364624	-18.35357819	-16.38535004	-15.520578	-10.87598419	-10.01835175	-40.35655823	-18.24482269	-6.794570923	-20.83753357	-18.91948853	-13.92299957	-18.19666901	-18.82333069	-6.438780975	-19.44785767	-8.614686584	-29.95453491	-17.42952118	-8.070927429	-15.88156433	-21.38551483	-6.424614716	-8.814513397	-19.23147125	-18.92415314	-11.76102142	-32.96838074
Z SUR Premaxillary-maxillary 9	8.17642746	7.712531281	4.211001968	12.82552795	15.10179138	6.923457336	4.987049103	8.306472015	14.12992706	22.30751801	17.14486389	13.56053009	17.12628937	12.81402893	13.3974884	13.6436554	46.67210693	48.14325256	49.57061157	49.59875488	-37.83766785	-6.565605164	-6.054203796	-22.71143494	-6.184869766	-30.12220154	-36.13818359	6.106781387	-6.44917984	-20.20469971	-1.97106781	-2.681759453	-17.79156799	-2.496428108	-4.997767258	-20.15531158	-5.577811432	-17.39575958	-2.305133247	-4.232543945	-17.34290314	-6.218772125	-0.131381392	-23.79169312	-20.17602539	0.195371699	0.681413507	-3.542943192	25.12387695
X SUR Premaxillary-maxillary 8	-28.24753113	-31.83752747	-26.53416443	-22.79264374	-20.82216034	-23.23671265	-28.35885925	-26.36320496	-21.01650543	-29.15111389	-21.69370575	-16.86016235	-22.10965729	-23.81768646	-0.456651926	-18.84151001	16.93716736	-2.554165077	-7.79638443	-5.01931572	-14.27691956	-27.01442261	27.40144653	-26.36539001	32.07979126	-5.969327164	1.006702709	-28.29272156	-30.52161255	24.97135315	-35.42804871	-31.68267212	24.2199585	-28.16359863	-34.201297	27.9363739	-28.25946045	24.73101959	24.47080078	-29.49909058	26.46946411	-30.73039551	-36.08401184	34.67588806	32.30015869	19.10001526	-3.202074051	24.55786438	-37.0448822
Y SUR Premaxillary-maxillary 8	-24.1771759	-24.3453125	-20.13014069	-21.15497437	-24.77953033	-22.45591431	-23.28119049	-21.71947479	-21.82498627	-30.89790039	-24.29154816	-23.90947723	-25.79524231	-23.73973236	-29.68388062	-46.33641968	-41.77165833	-37.0812561	-40.57184753	-36.34165649	-1.647868538	-8.335255432	-29.50230408	-8.546720886	-26.24026489	1.262271404	3.558327866	-44.11146545	-15.60844574	-7.418292999	-17.57888794	-16.61764679	-18.96467438	-15.86768188	-15.5605835	-6.799188232	-16.17017517	-10.00236053	-33.26665649	-13.69893036	-10.0115715	-12.84976196	-19.25625305	-8.708557129	-9.515026093	-26.63600769	-26.84665222	-12.47221909	-38.31870117
Z SUR Premaxillary-maxillary 8	17.39230347	18.08074951	11.21054306	14.97353058	17.50762939	14.56413879	13.33215485	15.12536011	15.94652405	25.80761414	20.2552124	17.43524017	21.43732758	14.82970428	25.63841553	23.85327301	60.23831787	59.72345581	62.82481689	63.01084595	-47.18321228	0.316895938	3.879108047	-27.69094238	3.39581337	-39.16064758	-45.1554657	15.55155029	-9.339498138	-15.84235687	-4.5109272	-5.408748627	-14.90142975	-4.059108734	-8.628982544	-16.64298096	-10.22130356	-14.05630798	6.887326813	-7.259602356	-11.95112076	-10.32840042	-5.057932663	-20.29391022	-16.46462097	9.604834747	10.40777817	7.529515839	27.73659973
X SUR Premaxillary-maxillary 72	-26.76022949	-29.99115601	-24.65664215	-21.1078186	-19.20961761	-21.69685822	-26.81019287	-24.73355865	-19.35466156	-28.0306488	-20.08547363	-15.16477966	-20.43208923	-21.80664063	0.177293158	-18.12872162	16.05139008	-2.368486786	-7.527095032	-4.874005127	-13.23005219	-25.48839874	26.99561768	-24.97585297	31.44660034	-5.056296158	2.254648972	-27.15972595	-28.68798828	23.33054962	-33.48319702	-30.01169739	22.52592773	-26.25360413	-32.31929932	26.13677368	-26.42747803	23.14488525	23.04499207	-27.91470337	25.29147491	-29.3100708	-34.14498901	32.83395081	30.38794861	18.06956329	-2.895746803	23.11782837	-35.19118347
Y SUR Premaxillary-maxillary 72	-23.05139313	-23.16100922	-18.94782715	-21.38161621	-24.87638702	-21.26612091	-22.03231354	-20.61528625	-22.03686676	-30.77304077	-24.4983017	-23.89983368	-25.88056641	-23.91344299	-29.32904358	-45.74331055	-41.24344788	-36.50942078	-39.92757874	-36.11931152	-3.050166512	-8.216622925	-28.73464966	-9.329811096	-25.17782593	-0.190182459	1.996251106	-43.39006042	-16.08558044	-7.813640594	-18.23629913	-17.37394562	-18.77460785	-16.38323975	-16.22759705	-7.121560669	-16.6720047	-10.19422913	-32.4980896	-14.22919159	-10.13965073	-13.33153381	-19.74013977	-8.931890106	-9.994241333	-26.28041382	-26.14538269	-12.8773056	-37.61653748
Z SUR Premaxillary-maxillary 72	16.72250519	17.36783447	11.02748489	14.26801453	16.5211441	14.1254837	13.07232208	14.88490906	15.30227356	25.22162628	19.31988678	16.4591217	20.55241241	14.11241455	23.9243042	22.56549225	58.72454224	58.50566406	61.23354492	61.33154907	-46.50543823	-0.213370919	2.705510902	-27.5126709	1.946968079	-38.54952087	-44.42264404	14.07868805	-9.65093689	-16.36603699	-4.833166504	-5.447509003	-15.31923676	-4.260239792	-8.80715332	-16.98651886	-10.17099075	-14.32586365	6.050074768	-7.226399231	-12.46182327	-10.20130005	-4.987565613	-20.64824371	-16.8048645	8.052115631	9.035232544	6.153421783	27.30123901
X SUR Premaxillary-maxillary 71	-12.21713867	-11.90830231	-8.075745392	-5.090029526	-4.026179886	-5.445337296	-10.8087944	-9.753824615	-5.475065613	-13.44931183	-5.054177094	0.359071589	-5.984744263	-3.315982056	3.872312927	-13.81580353	5.973788834	-1.880000877	-8.582381439	-5.191909027	-1.240220833	-9.911491394	23.37266846	-7.769314575	25.98013	3.147286034	13.88559723	-18.00875092	-9.302680969	7.148120117	-14.15721741	-12.92293701	4.715180969	-9.451921082	-11.97325058	10.0141037	-7.541992188	6.663802338	9.899740601	-10.06728668	10.65888672	-12.14625626	-14.88001404	12.09639359	11.56225967	6.329915619	-0.249380827	10.80020828	-13.53182678
Y SUR Premaxillary-maxillary 71	-12.26737061	-12.59352417	-10.28787613	-23.06885681	-25.67602234	-10.53675308	-10.9332901	-11.61446533	-23.9831543	-31.79923096	-25.6527771	-24.65110931	-26.52314453	-25.25998383	-26.40953979	-37.99710388	-37.70337219	-31.77062683	-33.90971375	-32.45422058	-16.33448639	-3.189793777	-20.93258972	-15.420224	-19.10922394	-14.01277466	-10.72409439	-35.41035156	-22.52351532	-13.94798889	-25.22446442	-23.21923065	-19.84350128	-21.744487	-24.42563171	-13.56389618	-23.57568207	-15.36177063	-21.55422058	-22.27368774	-14.59136353	-20.41121063	-26.55305176	-15.45865784	-16.74643402	-23.8373764	-21.55321045	-19.84424591	-38.31394043
Z SUR Premaxillary-maxillary 71	12.90234985	13.63216705	9.83490448	5.534349823	6.95134964	11.91176834	10.75834656	13.36624756	7.627275848	15.59258423	10.29192276	6.227702713	9.915653229	4.626152039	6.77275238	8.643971252	45.54293823	42.86251526	45.36030579	43.95865479	-39.67677002	-3.533149719	-13.96496887	-27.67390747	-13.92834473	-31.89055481	-37.17364807	-2.344704247	-13.4930603	-21.38236542	-8.624475098	-9.240739441	-18.63245087	-9.039565277	-12.18519058	-21.52682648	-11.22715225	-19.00271759	-1.819427872	-10.51154556	-18.83347931	-12.20321274	-6.384310532	-25.20265503	-21.23284607	-5.45284462	-5.642806244	-6.29859314	14.43886566
X SUR Premaxillary-maxillary 70	-23.59985962	-25.88528137	-21.61771698	-21.13260651	-19.2493988	-18.33497162	-23.99720764	-22.39553375	-19.37739258	-27.82961121	-20.1210022	-15.39044189	-20.85037537	-21.26493988	-1.408035755	-20.36401367	11.50084229	-5.485183334	-10.97169342	-8.722759247	-8.865325928	-23.50546265	27.2905304	-22.27754974	31.53717346	-1.31795702	6.810674286	-29.93189697	-27.96421814	22.89076691	-31.9653595	-29.85758972	20.67636414	-25.55005035	-31.01799316	25.37225037	-25.04237366	22.14267273	23.05317078	-27.59566345	25.16584015	-28.07646179	-33.02245789	32.37229309	29.19505005	15.97447662	-4.173451996	22.47245483	-34.20444336
Y SUR Premaxillary-maxillary 70	-21.95035858	-22.14122772	-18.72872467	-23.21272736	-26.89537659	-20.2778183	-21.61854095	-20.25950317	-24.17752075	-33.59100647	-26.63577576	-26.54306335	-28.45161438	-26.42388611	-32.42723083	-44.03785095	-41.68939514	-36.21190796	-38.94508362	-36.18791809	-3.52706604	-5.092341614	-31.59134216	-8.223740387	-27.96327209	-1.084602928	1.384284306	-40.66340332	-18.36116486	-11.86171036	-20.9433136	-19.94737396	-22.43549652	-18.62598724	-19.41604462	-11.7628952	-18.76824646	-14.53186493	-27.43509216	-16.68433685	-13.77568512	-15.85254669	-22.50331268	-13.93357849	-15.54159546	-29.26697083	-28.00384216	-17.95230713	-41.7849762
Z SUR Premaxillary-maxillary 70	19.78539886	21.09539032	14.61299286	10.65412369	12.61210785	17.51359406	16.88131866	18.19762878	11.64396667	20.55161133	15.50251007	12.67744064	16.85140228	9.450268555	20.68212128	20.26492462	58.85892334	57.18302002	59.53637085	59.57150879	-48.01825562	2.365081406	-0.834866714	-30.46055908	-2.537121582	-40.46624451	-45.3303894	10.09937592	-13.54243774	-17.16069183	-9.243305969	-8.973251343	-15.62062683	-8.00838089	-13.75610352	-17.86531219	-14.00528564	-14.8796814	6.201202393	-10.49338837	-12.96252747	-13.86268005	-8.706804657	-21.16584778	-17.58895264	6.048384476	6.583319855	5.172498322	21.31652679
X SUR Premaxillary-maxillary 7	-17.18422394	-18.69660645	-13.13903961	-6.38251152	-4.525405121	-10.96496582	-16.1416687	-14.18524475	-5.590792084	-14.2132431	-5.281771088	0.250930214	-5.897241974	-4.398884583	6.310826111	-9.400061798	13.23455353	3.110502434	-3.781983566	0.961380482	-8.8503479	-13.60447235	23.96252289	-13.01556702	27.0385498	-3.066327858	6.126543045	-13.91481476	-11.2902298	8.53012619	-16.44646606	-14.37803955	7.988381958	-10.91136703	-15.31100311	11.4327652	-9.732080841	9.554233551	10.21131058	-12.50003891	12.81063232	-14.06861725	-17.27046204	15.38150482	13.6072052	11.60396194	2.631554413	13.01225433	-15.23374634
Y SUR Premaxillary-maxillary 7	-13.71767578	-13.10345612	-9.842070007	-20.2074173	-22.97401581	-11.75777664	-11.84077911	-11.91719818	-21.01111603	-29.94663696	-22.63778534	-21.37981873	-23.41081848	-22.60054474	-22.38149567	-41.98050537	-37.18641968	-32.84389954	-36.04489136	-33.3697998	-15.33006134	-6.422585297	-17.33652039	-17.24023285	-15.22601471	-12.2059906	-11.12163773	-40.27082214	-19.39239502	-7.186998749	-21.87198181	-19.84096222	-14.21325073	-19.229776	-20.27280426	-6.810144806	-20.22408447	-8.741727448	-28.96303406	-18.62787476	-8.274238586	-16.98447723	-22.2019928	-6.796496582	-9.56807251	-18.93694763	-18.87730865	-12.78907166	-33.709729
Z SUR Premaxillary-maxillary 7	8.132949829	8.044338226	4.066864014	12.19233398	14.48674011	6.692008209	4.840897751	8.439463806	13.83961945	21.12017822	16.67286377	13.02745667	16.63052063	12.25529709	11.87248688	12.43469086	45.58957214	46.74494629	48.64847717	48.13798828	-38.07391968	-7.314816284	-7.576487732	-22.86458282	-7.486608887	-29.82285461	-36.09295959	4.464003754	-6.628245544	-20.90387573	-2.034472466	-2.653038788	-18.51687164	-2.772279167	-5.835902023	-20.9479248	-5.229384995	-18.05045319	-2.081142807	-4.227793503	-18.332547	-6.330182266	0.402335358	-24.81393585	-21.15850372	-1.506227398	-0.038393486	-5.074266434	23.80707397
X SUR Premaxillary-maxillary 69	-13.82226715	-13.79256287	-9.801768494	-6.920123291	-5.47725029	-7.177915955	-12.39741898	-11.32839966	-6.916616821	-14.98494263	-6.520307159	-1.247736263	-7.601607513	-5.303128052	3.420413208	-14.2884964	7.008667755	-1.823887634	-8.477892303	-5.190438843	-2.478932953	-11.59124298	23.92389069	-9.578579712	26.71073608	2.348792076	12.57763596	-18.9276825	-11.3653038	8.969153595	-16.31197968	-15.06834869	6.537588501	-11.16193695	-14.14151001	11.488591	-9.419146729	8.639435577	11.13258514	-12.33867874	12.51068268	-13.86460724	-16.97872009	14.50443268	13.35124359	7.882950592	-0.273775506	12.13487778	-15.82313843
Y SUR Premaxillary-maxillary 69	-13.4770874	-13.50085297	-10.90456085	-23.04310455	-25.71653137	-11.50921402	-12.00256195	-12.50466156	-23.85645752	-31.68852539	-25.68418274	-24.71028595	-26.53597107	-25.32191925	-26.84888611	-39.03437195	-38.16853027	-32.38379517	-34.59407043	-33.00155334	-15.0495285	-3.596768188	-22.02760162	-14.83085785	-19.8262619	-12.63054886	-9.542811584	-36.43165894	-21.90238037	-13.09925385	-24.52510834	-22.69069519	-19.59503632	-21.25619049	-23.60507965	-12.93793335	-22.88391418	-14.72471619	-22.61905212	-21.29408569	-14.04901886	-19.80625305	-25.92861023	-14.78007507	-16.26886139	-24.11746063	-22.02504883	-19.18670349	-38.05510864
Z SUR Premaxillary-maxillary 69	13.37466278	14.00738678	9.957647705	6.555977631	8.095909119	12.16246567	11.06250076	13.57917633	8.474094391	16.35278473	11.2209198	7.291098785	11.01213684	5.766270447	8.586495209	10.05680161	46.94724121	44.65429382	47.14730835	46.27127075	-40.37359009	-3.141621399	-12.11946945	-27.78774109	-12.20477371	-32.6534668	-38.06897583	-0.457043457	-12.96096802	-21.04923553	-8.293695068	-8.834134674	-18.47049408	-8.50832901	-11.92681808	-21.28652039	-11.21666031	-18.56299744	-0.919453335	-10.13188095	-18.31732788	-11.84302597	-5.941970444	-24.76766968	-20.82745361	-3.889149475	-3.957369995	-5.112166977	15.91694794
X SUR Premaxillary-maxillary 68	-12.2760582	-11.95533752	-7.999150085	-4.225469208	-3.112874413	-5.334233856	-10.92096558	-9.747125244	-4.413817215	-12.56960907	-4.129698181	1.423352623	-4.737129211	-1.976545525	5.385800552	-12.74765625	6.676598358	-0.924242878	-7.752426147	-4.033573914	-1.627478027	-9.218669128	23.74325104	-7.620722198	26.11152344	2.389280701	13.22982025	-16.6274292	-8.388918304	6.382001114	-12.91053009	-11.72616577	3.89533844	-8.37516861	-11.05848694	9.488428497	-6.699167633	6.138060379	8.717649841	-9.056284332	10.03751373	-11.30738373	-13.81181335	11.20845108	10.53815308	6.603411102	0.403972387	10.48307648	-11.83822403
Y SUR Premaxillary-maxillary 68	-11.08716049	-11.4259758	-9.379473114	-22.92502441	-25.67076111	-9.6900177	-10.02293243	-10.83923569	-23.88538513	-31.6052887	-25.47225037	-24.52436523	-26.37848511	-25.33670044	-25.52902832	-38.40432129	-37.71540833	-31.9005188	-34.21930542	-32.76812439	-17.26860657	-3.077613068	-19.37340698	-16.51115875	-17.81416016	-14.74065399	-12.04751968	-36.020755	-22.7780365	-13.12607727	-25.59350739	-23.42153625	-18.98114166	-22.02142487	-24.7898468	-12.81984558	-23.7507431	-14.88111572	-22.28804169	-22.56593933	-13.88905945	-20.67911835	-26.77472229	-14.34648743	-15.60794067	-22.66925812	-21.12073669	-18.95623016	-37.82842712
Z SUR Premaxillary-maxillary 68	11.5195076	12.41048584	8.980041504	6.11710434	7.602193451	11.10578613	9.788941956	12.4222496	8.525182343	16.38638	10.94226913	6.975300598	10.51570358	5.573250961	6.323715973	8.039924622	44.0853363	42.33057556	44.75888367	42.98639526	-39.32177429	-4.970320129	-14.09751282	-27.01694031	-14.10880737	-31.32149658	-36.67107849	-2.72054863	-12.42872696	-22.01141968	-7.374552917	-8.090119934	-19.18708344	-8.117462158	-10.98274918	-22.02201233	-9.932215881	-19.4354126	-2.205294228	-9.48658905	-19.44455566	-11.22746124	-5.127271652	-26.13772888	-22.04280396	-6.328368378	-6.165642548	-7.362630463	15.5566925
X SUR Premaxillary-maxillary 67	-18.82356262	-20.75381012	-15.34674377	-7.414073181	-5.85283699	-12.88049316	-17.48543396	-15.60321808	-6.372848129	-15.48242493	-6.064560699	-1.730345917	-7.196652985	-6.242446518	5.318325424	-6.414615631	17.7206604	6.812700653	1.017827129	4.439065552	-12.85134583	-15.37414551	20.52207794	-15.24314423	23.62206573	-5.614993286	2.53584156	-10.80972977	-11.71660995	8.814002228	-17.01282501	-14.35818939	9.906923676	-11.72484741	-16.17869873	12.0616066	-11.19531784	10.11269226	12.71241455	-13.14425659	12.70658951	-14.9647583	-18.51437531	15.98111115	14.3881897	11.16091766	1.63235817	11.58274155	-18.31720276
Y SUR Premaxillary-maxillary 67	-18.01391296	-18.25340424	-13.37444763	-15.76778259	-17.75513916	-15.99752197	-16.00647125	-14.93369598	-16.56038666	-24.54501801	-17.97390747	-16.71576843	-18.46552277	-17.29589996	-17.820578	-41.78048706	-33.74733887	-30.49468079	-34.55202637	-31.03334656	-12.38659439	-11.81995544	-15.61547089	-15.84122467	-13.14254456	-8.990254211	-7.9706604	-39.39709778	-13.69246368	-3.071507835	-15.60699768	-14.50595703	-10.38156967	-13.7159668	-13.01864166	-2.584173775	-14.37854462	-4.667111588	-33.51867676	-13.21138916	-4.918131256	-11.66086502	-16.38047028	-2.291701508	-4.674552155	-15.11516418	-15.86613312	-7.678583527	-27.44729309
Z SUR Premaxillary-maxillary 67	3.981494904	2.874905205	-0.169375253	14.71780701	16.83318787	2.565534592	0.463870239	4.482299423	15.77612457	25.81979065	18.55290222	15.60158234	18.85285034	15.2032547	15.75169983	16.49820709	46.74417725	49.71524048	51.23148193	51.11526794	-33.88050842	-8.27902298	-2.96494236	-17.76626282	-3.008054733	-26.43311157	-32.47106018	9.516880798	-4.18588028	-17.73433685	0.887549019	-0.360812855	-15.24621735	-0.448510885	-2.404873466	-17.34444275	-2.822682762	-15.33232269	-5.148280716	-1.487162781	-14.76464386	-3.961342239	1.630880928	-20.23299561	-16.81701508	2.389294624	3.183361053	-1.412548637	28.60402832
X SUR Premaxillary-maxillary 66	-20.16680908	-22.57518921	-17.21686249	-11.78934097	-9.821339417	-14.56796875	-19.79361572	-17.93101959	-10.3738472	-19.20158539	-10.53615799	-5.592456436	-11.71117096	-10.82254639	3.367835236	-11.11721725	15.60904083	2.860473633	-2.642045593	-0.047806048	-11.37044983	-17.85546265	22.38035583	-17.4521759	26.123703	-4.127539063	3.714958191	-16.55982056	-17.07873993	13.31240082	-21.63485107	-19.34985962	13.43444824	-16.63383026	-20.55121613	16.69733887	-16.08312988	14.54674377	15.16499634	-17.99145813	16.48228607	-18.9516861	-23.13978729	21.52687531	18.84788208	13.01980438	-0.02943953	15.11439362	-22.95820618
Y SUR Premaxillary-maxillary 66	-18.96280365	-19.19005127	-14.64172516	-18.33485413	-20.74952087	-16.83073273	-17.40995941	-16.54852905	-19.32131958	-27.16201782	-20.98584747	-19.93435516	-21.8822464	-20.26191864	-22.36348724	-42.48815308	-36.56334839	-32.30072327	-35.91098938	-32.69605713	-9.73890686	-10.00911179	-20.71165161	-13.56370697	-17.900914	-6.531111145	-5.647016144	-39.94679565	-15.3258606	-6.162866974	-17.51211243	-16.59497375	-14.34276276	-15.61386719	-14.98269958	-5.601063538	-16.12965393	-8.189756775	-31.82086182	-14.43687592	-7.992832184	-13.15948792	-18.78788147	-5.803749084	-8.013301086	-19.99468536	-19.47156982	-10.68400497	-31.04631042
Z SUR Premaxillary-maxillary 66	8.79353714	8.5313591	4.637476349	13.51820679	15.56168365	7.131634521	5.859870911	9.069693756	14.38612976	24.31790466	17.79812012	14.65191498	18.40600433	13.47872314	17.22125397	17.60218353	50.50426636	52.10462646	53.60444336	53.82114868	-38.55994568	-4.93845787	-2.203779411	-22.51197968	-2.332135391	-31.19282227	-36.74919434	9.925032043	-7.101337433	-17.55982513	-2.254688263	-3.273167038	-15.44685516	-2.855726051	-5.288611221	-17.68452606	-6.444161224	-15.20806732	-1.714150238	-4.482321548	-14.58225555	-6.972712708	-1.640844727	-20.59964447	-17.06364746	3.686153412	3.749431992	0.578541088	26.45691223
X SUR Premaxillary-maxillary 65	-15.9870575	-16.68588562	-11.69885864	-5.448142624	-3.607450104	-9.612107849	-14.67150269	-12.54925308	-4.357162476	-12.95205536	-4.223401642	1.309876823	-4.864794922	-2.899535751	6.652581787	-9.566580963	11.90573883	2.736382484	-4.368795776	0.682110929	-7.055516052	-11.95097427	24.29858704	-11.55322571	26.66490784	-1.839274025	7.781447601	-14.00581665	-9.917984009	7.205257416	-14.61652374	-13.26673431	6.091283798	-9.538140106	-13.58995972	10.46137543	-8.47594223	8.780754089	8.589868927	-11.17143097	11.82378998	-12.6771965	-15.80151825	14.40596466	11.7287796	10.70532379	2.939154816	12.15586395	-13.12834015
Y SUR Premaxillary-maxillary 65	-12.16924286	-11.61278915	-9.043170929	-21.10971375	-23.89736633	-10.71783905	-10.87312469	-10.90581818	-21.78348694	-30.08411255	-23.45225983	-22.13760376	-24.0530014	-23.6404953	-22.81621857	-41.59718018	-37.4312439	-32.78757019	-35.9559845	-33.51314087	-16.36913147	-5.69586525	-16.51293488	-17.93623352	-15.03833008	-13.61758118	-11.93692017	-39.54985046	-20.6703598	-8.010894012	-23.20236511	-20.8545578	-15.1427536	-20.25281982	-21.87467194	-8.009820557	-21.24808502	-10.18479767	-27.37025757	-19.91707153	-9.134187317	-18.29202881	-23.80926056	-8.533673096	-10.69519348	-18.55682678	-18.88956299	-14.05750122	-34.06914978
Z SUR Premaxillary-maxillary 65	8.264265442	8.800835419	4.609288406	11.00505219	13.22339172	7.065721893	5.701981735	9.019992828	12.90316925	19.99894714	15.45818634	11.90685501	15.35387878	11.03357773	9.819841766	10.95836716	44.30993042	45.17232971	46.91409912	46.31789551	-38.52362366	-8.102566528	-9.527931976	-23.5914444	-9.439672089	-29.7502533	-36.24381714	1.648519707	-7.320856476	-21.8786911	-2.406511879	-3.268968582	-19.44020233	-3.513492584	-6.78794632	-21.61129913	-5.9010746	-18.76581268	-2.169984818	-4.92984848	-19.37524567	-7.053579712	-0.163393641	-25.71445313	-21.94829407	-3.304530334	-1.485685635	-6.796051025	22.13484039
X SUR Premaxillary-maxillary 64	-20.68095551	-23.2084549	-17.66637268	-11.9006218	-9.967538452	-15.06132507	-20.04833679	-18.20740967	-10.35473633	-19.60488586	-10.51578674	-5.741911697	-11.51001358	-10.89225693	3.434854126	-10.04548874	16.88939056	4.060119629	-1.303913784	1.348964787	-12.71911621	-18.28176727	21.53257446	-18.31110229	25.30919495	-5.207483673	2.69983654	-15.45238495	-16.98587494	13.28079987	-21.40571289	-18.98814545	14.00596924	-16.46888123	-20.6715271	16.76883545	-15.93651886	14.44158325	15.75022888	-17.89773712	16.39023895	-19.13556366	-23.18397369	21.71632843	18.93061676	12.76499252	0.087100476	14.78404388	-23.58969574
Y SUR Premaxillary-maxillary 64	-20.09512939	-20.41539154	-15.26993713	-17.05690002	-19.27418671	-17.94277344	-18.42850342	-17.07357483	-18.09871368	-25.84239502	-19.70630493	-18.41378174	-20.38449402	-18.74443512	-20.9858963	-42.54373779	-35.47247009	-31.66776123	-35.70012207	-32.05679321	-9.222440338	-11.44018326	-19.73895416	-13.56779785	-17.06429596	-5.897696686	-4.992887115	-39.9655365	-13.83022766	-4.816069031	-15.81281891	-15.11451569	-12.94655762	-14.09632568	-12.78106995	-4.015699387	-14.41104279	-6.71749115	-33.23151245	-12.97793121	-6.810484314	-11.63717041	-17.06421967	-4.152895355	-6.56789856	-18.71186371	-18.42680206	-9.100695038	-29.04048767
Z SUR Premaxillary-maxillary 64	7.402939606	6.937639618	3.062626839	14.45024261	16.51467285	5.682035828	4.393976974	7.692022705	15.25757141	25.57350769	18.4877533	15.43886871	19.39743652	14.41257782	18.19803162	18.70350342	50.53950806	52.79728394	54.19966431	54.44365234	-37.40027161	-5.608501053	-0.913143921	-20.92552643	-1.009600067	-30.10325623	-35.57348938	11.37017746	-6.239717484	-16.7741394	-1.241327	-2.341079521	-14.72455902	-2.094674492	-4.309526825	-16.67352295	-5.392279053	-14.47664032	-2.556531334	-3.406173325	-13.83000336	-6.050871277	-0.889310074	-19.32732544	-15.99277039	4.571266937	4.997515106	1.389194965	27.675
X SUR Premaxillary-maxillary 63	-21.43444061	-23.01079559	-18.85990295	-17.4989624	-15.25437164	-16.09350891	-21.72828369	-20.0315567	-15.79173737	-24.35345154	-16.12447357	-11.50263748	-17.28418884	-16.64595642	0.523815441	-18.04962616	11.11887589	-3.791497803	-9.297772217	-6.845046234	-8.051991272	-20.32137299	26.36605835	-19.20049286	30.14427795	-0.947269917	7.476577759	-25.81721802	-23.52513885	19.30494995	-27.92657166	-26.05631714	16.74189911	-21.23038788	-26.75472412	21.14160614	-20.84034424	19.09984589	19.28761139	-23.86272278	22.07356415	-24.03551331	-28.26907654	27.66906738	24.3342804	14.43969574	-2.67336483	19.55854187	-28.94324036
Y SUR Premaxillary-maxillary 63	-19.59783783	-19.48839264	-16.23894501	-22.91372223	-26.2026123	-17.95845032	-18.87013397	-18.22780762	-23.70320587	-32.34214478	-26.08463135	-25.45571289	-27.5395813	-25.67893066	-30.17507019	-43.16657104	-40.5343689	-35.18848572	-38.10068054	-35.61125793	-6.906576538	-5.576344681	-28.53119202	-10.58383484	-24.8185257	-4.254743958	-2.244498253	-39.91792297	-18.78438873	-11.13754501	-21.46006012	-20.33110657	-20.74582977	-18.92966003	-19.98729248	-10.99195099	-19.19701538	-13.44557648	-27.15196838	-17.18845673	-13.00384979	-16.48711395	-22.83600006	-12.81301575	-14.49437408	-27.02912903	-25.61283264	-17.04099426	-39.38996887
Z SUR Premaxillary-maxillary 63	17.08686218	17.8875351	12.40186081	10.53056259	12.35889893	15.11949463	14.4641983	16.12412262	11.57265244	20.50842133	15.20605011	12.25564117	16.29229736	9.637763977	18.22967834	18.06791687	54.8848938	54.29625854	56.77503052	57.04401245	-45.36287231	0.055169129	-2.564775467	-29.32338257	-3.880122375	-38.01943359	-43.10218811	8.209796143	-12.30957108	-18.05922089	-7.934359741	-8.000630188	-16.42940521	-7.268247223	-11.95455093	-18.71483154	-12.29018402	-15.61929321	4.031773758	-9.367608643	-14.30820923	-12.3794487	-6.833968353	-21.9043335	-18.26323853	3.52716713	4.060848999	2.284500694	21.57903595
X SUR Premaxillary-maxillary 62	-24.79491425	-27.36938477	-22.50471802	-20.11048584	-18.12639923	-19.56269073	-25.0255127	-23.04426422	-18.34477692	-26.89851074	-19.01720428	-14.08356781	-19.56206665	-20.26066742	0.199263024	-18.6976593	13.714328	-3.438293839	-8.792076874	-6.383703995	-10.94349289	-23.80140228	27.29543152	-22.96894989	31.44135437	-3.193780518	4.822702408	-27.54551392	-27.28654175	22.3135498	-31.70682983	-29.03395691	20.68926086	-24.8566925	-30.68993835	24.75506287	-24.83400574	21.9040451	21.82106018	-26.83994141	24.56889954	-27.79785461	-32.4828949	31.53102417	28.64126282	16.84655762	-3.062524033	22.33027039	-33.27463074
Y SUR Premaxillary-maxillary 62	-21.63793793	-21.55552521	-17.85561066	-22.51779938	-26.01695251	-19.77293396	-20.73278198	-19.57804108	-23.39647827	-32.24985657	-25.80478821	-25.30283051	-27.34893799	-25.49540558	-30.63955383	-45.00150757	-41.42166138	-36.31207581	-39.30632019	-36.02453003	-4.440335846	-6.43838501	-29.26033936	-9.634568787	-25.65515442	-1.676507568	0.758412743	-42.11731262	-17.57699738	-9.646297455	-20.03000641	-19.11233521	-20.22508392	-17.89149017	-18.5238266	-9.255097961	-18.19199829	-12.16837769	-29.9098114	-15.82395782	-11.80565491	-15.04949951	-21.42742004	-11.14498367	-12.57137146	-27.26170349	-26.54457092	-15.2622757	-39.41577454
Z SUR Premaxillary-maxillary 62	17.64442596	18.56545563	12.40083466	12.47843018	14.61660919	15.30500183	14.52056732	16.12757263	13.59822693	23.03530884	17.48937225	14.5737381	18.67663727	12.02633514	21.58542023	20.67319336	57.7065918	57.12064819	59.57544556	59.69248657	-46.95615845	0.3050735	0.441890383	-28.89772339	-0.844762707	-39.23614807	-44.40435486	11.40199814	-11.16591644	-17.44926605	-6.61978302	-6.77743454	-15.96713867	-5.828593445	-10.60905457	-18.06180725	-11.51044998	-15.18541412	5.9664711	-8.417378235	-13.35267181	-11.54072952	-6.262786102	-21.38618317	-17.69282074	6.154598999	7.210971832	4.576866913	24.46343079
X SUR Premaxillary-maxillary 61	-20.61516571	-22.63452454	-17.65174103	-13.22082672	-11.06872635	-14.956073	-20.43659058	-18.54047852	-11.85972672	-20.42727203	-12.01921844	-6.98312149	-13.09638062	-12.27325516	3.185396194	-13.95574646	13.63872681	0.383558536	-5.424188995	-2.742217064	-9.911014557	-18.36987762	24.63399658	-17.83650055	28.41791382	-2.957838058	5.319597244	-19.97009277	-19.06574707	15.27144012	-23.75104675	-21.56790009	14.19082489	-17.82822266	-22.45009918	17.79469452	-17.32833099	15.91783447	15.63376923	-19.77123413	18.45211945	-20.48923492	-24.5552124	23.26882782	20.45078125	13.9746582	-0.514888382	16.9626297	-24.04682007
Y SUR Premaxillary-maxillary 61	-18.14235077	-17.84144897	-14.02774048	-20.99986725	-23.81051636	-16.07805328	-16.67460938	-16.16261749	-21.922435	-29.8375824	-23.81039429	-22.88995819	-24.8081604	-23.23610535	-25.85363464	-42.88210449	-38.82695313	-34.25368652	-37.12620239	-34.51964417	-9.7771698	-7.478961182	-23.41999207	-13.70831757	-20.11437683	-6.723678589	-5.461593246	-40.64671631	-17.63304138	-8.357929993	-20.20854492	-19.01137238	-16.87280426	-17.93076172	-18.23469238	-7.937915802	-18.38353424	-10.44118881	-29.81473694	-16.40836029	-10.06113434	-15.38557281	-21.43219147	-8.729811096	-10.65520935	-22.72464447	-22.04687042	-13.4580719	-35.2712677
Z SUR Premaxillary-maxillary 61	12.1179657	12.30802383	7.875747681	12.41221848	14.41999054	10.47887955	9.473956299	12.06142273	13.41458282	22.72055359	16.92961426	13.58542175	17.50795135	12.15984879	17.04349213	16.91255341	51.29776611	52.10467529	54.12815552	54.33735352	-41.70667114	-3.463755417	-3.181790924	-25.72116699	-3.579924011	-34.19733276	-39.76145325	8.256028748	-8.869972992	-18.60274353	-4.115775299	-4.926954269	-16.80175476	-4.248547745	-7.454033661	-18.9568161	-8.49515686	-16.16076965	1.087391758	-6.444656372	-15.53208313	-8.786074066	-3.123659515	-22.30259247	-18.67734985	2.579884911	3.162158394	0.149928236	24.53112946
X SUR Premaxillary-maxillary 60	-17.35522766	-18.97572632	-14.07309875	-4.93009758	-3.488009262	-11.4756691	-15.47701721	-13.90868683	-4.26573143	-13.25567627	-3.638905716	0.579457712	-4.808562088	-3.861083221	6.134862518	-4.636336517	17.61768341	7.926654053	1.903469467	5.624983978	-12.30950699	-13.3098114	19.51081696	-13.36887512	22.51726532	-5.432453537	2.783854294	-8.620246887	-8.960345459	6.342239761	-14.58042297	-11.82882538	7.307488251	-8.906560516	-13.7908432	9.20215683	-8.556570435	7.542556	11.0791069	-10.47113724	10.58542099	-12.45433655	-15.57601776	12.7620018	11.50887451	9.854560089	2.432578659	9.58263855	-14.63292389
Y SUR Premaxillary-maxillary 60	-16.8829422	-17.10404816	-12.21735458	-15.27444	-16.84711609	-14.94945679	-14.61367493	-14.08647919	-15.90677338	-23.92189026	-17.19693146	-15.92645416	-17.6901413	-16.55338287	-16.22252808	-40.91755066	-32.68645935	-29.58753662	-33.61400146	-30.23887939	-14.0884201	-12.06115341	-13.80594025	-16.86847229	-11.42736511	-10.75755234	-9.500003815	-38.91746216	-13.93876495	-2.620877266	-15.796492	-14.4785614	-9.175740051	-13.68500214	-13.46918945	-2.236302567	-14.16798553	-3.942315292	-33.43959961	-13.06981659	-4.311049271	-11.75847549	-16.23353729	-1.678347015	-4.217320633	-13.29916534	-14.4210434	-7.225393677	-26.79647217
Z SUR Premaxillary-maxillary 60	2.373800659	1.04688158	-1.750177574	14.37258453	16.69057922	0.916991138	-1.011122322	2.92112999	15.58637085	25.58524628	18.02998199	15.50726013	18.13115692	14.99988556	14.31184845	15.16064148	44.60922241	47.93978577	49.6588623	49.08345032	-32.02727051	-9.691296387	-4.27123909	-16.29396973	-4.206690979	-24.63011017	-30.84986572	7.984553528	-3.416258621	-17.97278748	1.478275871	0.125534129	-15.81536407	-0.131530285	-1.642444801	-17.60280609	-1.898347473	-15.70390778	-6.612960815	-0.983697796	-15.19341431	-3.070970154	2.725815773	-20.45341492	-17.26098785	0.973700142	1.982210541	-3.000874329	28.38430786
X SUR Premaxillary-maxillary 6	-17.65455322	-18.52777557	-14.28238068	-11.59372559	-9.483093262	-11.68208237	-17.20168762	-15.72194519	-10.55094147	-18.78385162	-10.48467636	-5.612390137	-11.79474945	-10.06594849	2.776279449	-15.18622589	9.800135803	-1.702852058	-7.917459869	-4.980399323	-6.029381943	-15.62807922	24.78410034	-14.2953598	28.39547424	0.071940011	9.210437012	-20.93682556	-16.57165527	13.46246643	-21.37767334	-19.96892395	11.14632034	-15.3680603	-19.77068634	15.40344696	-14.52798767	13.67788391	14.21433563	-17.65353241	16.87699127	-18.08888702	-21.80774231	20.51251831	17.79477844	11.53328094	-0.744433355	15.51506958	-21.2699234
Y SUR Premaxillary-maxillary 6	-16.19255371	-15.7812027	-12.88834839	-22.55804901	-25.54561615	-14.21657257	-14.99176025	-14.9451767	-23.47247314	-31.47376404	-25.44406281	-24.55298615	-26.43421936	-25.08922577	-27.58250122	-41.43864746	-39.082724	-33.79992065	-36.33702393	-34.21160583	-11.70904236	-5.035875702	-24.35256958	-13.65518341	-21.20179138	-8.895458221	-6.908045197	-38.77020264	-19.89402313	-11.09385757	-22.6781662	-21.11725922	-19.00001068	-19.84786682	-21.43474121	-11.05986176	-20.92172852	-13.12433319	-25.7243927	-18.80715179	-12.59980698	-17.97416534	-24.07774353	-12.59633789	-14.30671234	-24.45176392	-23.02212677	-17.09482117	-37.67309875
Z SUR Premaxillary-maxillary 6	14.00754395	14.55076294	10.0285965	9.312145996	11.12653656	12.58061676	11.64779968	13.92819214	10.67945786	19.10101471	13.81550598	10.35428391	14.22151031	8.619858551	13.48223419	13.9783432	49.99184265	49.36940308	51.75371704	51.7637207	-42.2001709	-2.451408577	-7.078356171	-27.78587952	-7.578380585	-34.58215637	-39.92216187	4.059805298	-11.59154358	-19.58130798	-7.090991211	-7.459375	-17.63365021	-6.949193573	-10.75024185	-20.11634064	-10.75017548	-17.15309296	0.963557911	-8.8598526	-16.59883575	-11.0023674	-5.163030624	-23.50208282	-19.80558624	-0.091633981	-0.018808721	-1.950421143	20.04988403
X SUR Premaxillary-maxillary 59	-24.88218384	-27.74049377	-22.29246979	-17.1802536	-15.13153992	-19.50261078	-24.20232849	-22.36794434	-15.47365265	-24.55297241	-16.18294678	-11.02245712	-16.94734039	-17.74565582	1.479196548	-14.1528717	17.41907196	1.568763065	-3.681563187	-1.649159622	-14.17889862	-22.55001984	24.03647156	-22.72945404	28.49399719	-5.564156342	1.591710567	-21.20426025	-24.44220123	19.42870026	-28.89751282	-25.02780151	19.14234467	-22.23353729	-28.01091919	22.243367	-22.27291107	19.68157196	20.29429321	-24.11816559	21.88477631	-25.3739975	-29.38808594	28.29079895	25.82766724	16.16350098	-1.478703117	19.45497437	-29.97435303
Y SUR Premaxillary-maxillary 59	-22.73725128	-22.7816391	-17.74195251	-18.90013428	-21.44622803	-20.2929184	-20.84718018	-19.47513733	-20.03508453	-27.43368835	-21.69870758	-21.07426605	-22.77621613	-20.68070526	-25.10205231	-44.5360199	-38.15672302	-34.30671997	-37.98987122	-34.42564697	-5.267644119	-10.36426468	-24.18688965	-11.00918045	-21.0678299	-2.178984261	-0.912819767	-42.39151001	-14.07776184	-5.954313278	-16.01598663	-15.84860535	-15.55926666	-14.75704346	-12.91265869	-5.289545822	-14.72815552	-8.191711426	-34.35286865	-13.05802765	-8.163792419	-11.49267654	-17.32136078	-5.004117203	-7.026250458	-22.05049286	-21.83100891	-10.3033699	-32.65933533
Z SUR Premaxillary-maxillary 59	11.358638	11.45907288	6.347125626	15.12469482	17.31677399	9.507484436	8.212622833	11.10547638	15.51337585	26.70218811	19.58225861	16.61903534	20.80139465	15.3785675	22.26408691	21.66576691	55.05586548	56.87749634	59.08401489	59.04212036	-41.81404724	-3.156139755	2.128372955	-23.73761444	2.012982559	-34.34989014	-40.05631409	14.40918732	-7.278609467	-16.27680817	-2.393732071	-3.774720383	-14.6308609	-2.875998878	-5.526288223	-16.57218628	-7.140133667	-14.09066925	1.685986519	-5.158229446	-12.85964661	-7.691754913	-2.242744827	-19.13513947	-15.82094269	7.378536224	8.105861664	4.70140152	28.49255371
X SUR Premaxillary-maxillary 58	-11.73577499	-11.25381851	-7.194116211	-3.382378387	-2.034718513	-4.500613785	-10.09977493	-8.964060211	-3.270215607	-11.56064911	-3.043697548	2.612133217	-3.471226501	-0.693736458	6.102512741	-11.88438492	6.710192871	-0.380286574	-7.268585205	-3.462269974	-1.428879642	-7.970526886	23.53205261	-6.819585419	25.75905457	2.534479332	13.34221649	-15.66407928	-7.142935181	5.204812622	-11.3301033	-10.45070343	2.673321342	-7.132197571	-9.649136353	8.425566864	-5.372211456	5.195915985	7.57933197	-7.788145447	9.040491486	-10.17676697	-12.45512848	9.95823822	9.311174011	6.252759171	0.913193989	9.927857208	-10.21795883
Y SUR Premaxillary-maxillary 58	-10.14372787	-10.3730217	-8.681466675	-22.84923096	-25.54743652	-8.883594513	-9.096240997	-10.13582001	-23.79111786	-31.36863708	-25.37001038	-24.40429535	-26.21661377	-25.45133057	-24.68692474	-38.26922607	-37.37562256	-31.60922546	-34.02593079	-32.65473328	-18.07744904	-3.040719032	-18.31842194	-17.2293396	-16.88958282	-15.56737823	-13.08118896	-35.94444885	-22.98762054	-12.96719818	-26.03527832	-23.51560822	-18.69098663	-22.24189911	-25.11526489	-12.78830948	-23.96629639	-14.83888702	-22.10401764	-22.84621582	-13.75424347	-20.81172791	-26.91740417	-13.98461761	-15.27561646	-21.8173172	-20.59380646	-18.86838074	-37.32633972
Z SUR Premaxillary-maxillary 58	10.56063156	11.65752869	8.411821747	6.010149002	7.412212372	10.65466003	9.220600891	11.85249252	8.53632431	16.46746521	10.72845535	6.739290619	10.21128387	5.804814148	5.255063629	7.334757996	42.87713623	41.49260254	43.94957581	41.90444031	-38.8817688	-5.647308731	-14.87987976	-26.57628174	-14.87779999	-30.59071655	-36.05170288	-3.546359634	-12.01076813	-22.38046417	-6.88822403	-7.780927277	-19.41463776	-7.849201965	-10.56787949	-22.26930389	-9.55118866	-19.67903442	-2.916550636	-9.217584229	-19.89748077	-10.80998001	-4.473072052	-26.50664978	-22.41754608	-7.084302521	-7.204137421	-8.37285614	15.61226349
X SUR Premaxillary-maxillary 57	-13.41571503	-13.19066315	-8.932324982	-3.92907753	-2.340424538	-6.539836121	-11.96788559	-10.23773041	-3.455075455	-12.16584702	-3.337865067	2.379361916	-3.668230438	-1.277679062	6.644683838	-11.14812469	8.464516449	0.7020401	-6.363016891	-2.27203598	-3.392163086	-9.626464844	24.42880096	-8.49197464	26.53340149	0.891215801	11.48361588	-15.29015503	-8.217478943	5.999832153	-12.86834564	-11.70195084	3.930461121	-8.105181122	-11.19134598	9.138248444	-6.605240631	6.647708893	7.653942871	-9.151361847	10.26409683	-11.14665146	-13.72187347	11.52060242	10.41984406	8.107112122	1.894005966	10.95420227	-11.32569962
Y SUR Premaxillary-maxillary 57	-10.47843933	-10.22757568	-8.443169403	-22.69458923	-25.56507416	-9.200777435	-9.163402557	-9.993134308	-23.48820038	-31.07129517	-25.13560028	-24.09072266	-25.98509827	-25.41560974	-24.23914185	-39.71631775	-37.70448914	-32.33379822	-34.91990662	-33.43766479	-17.67317047	-3.518726349	-17.63061676	-17.87940369	-16.24615479	-15.11922913	-13.00699005	-37.55418396	-22.54217377	-11.16426468	-25.61010132	-23.09252472	-17.54810181	-21.88638	-24.52713165	-11.1141571	-23.38478546	-13.21407776	-23.88766937	-22.31542053	-12.21142426	-20.40916901	-26.28660889	-12.19434967	-13.89594269	-20.92845306	-20.65935516	-17.27015076	-36.48265076
Z SUR Premaxillary-maxillary 57	9.907115936	10.98565063	7.302274323	7.907032776	9.551187134	9.749027252	8.344529724	10.89232712	10.11127548	17.73981628	12.46127701	8.758367157	12.20861588	7.808112335	6.889762115	8.380774689	43.2961853	42.69192505	44.85232849	43.47183838	-39.2807312	-6.716587067	-13.20248413	-25.73978882	-13.10044556	-30.57876892	-36.37518616	-2.086389732	-10.35189133	-22.71496277	-5.2288517	-6.090172958	-19.90962372	-6.202764893	-9.053536987	-22.42327271	-8.207681274	-19.85936737	-2.314334869	-7.548471069	-19.99125214	-9.272692871	-2.771114349	-26.73605652	-22.64692993	-6.037150192	-4.991983032	-8.314478302	17.86885681
X SUR Premaxillary-maxillary 56	-18.57347717	-20.60306396	-15.39180145	-7.378965759	-5.809201431	-12.70410233	-17.5300354	-15.73809357	-6.491162872	-15.07412567	-6.21465683	-1.542041016	-7.555303955	-6.196606445	5.61274147	-7.611258698	16.32661285	5.521742249	-0.415378141	3.030316162	-11.81725693	-15.21815033	22.01646118	-14.73538971	24.90507355	-4.905374908	3.271486664	-12.12839661	-12.14455261	9.13587265	-17.37898254	-15.07969971	9.845068359	-12.2744545	-16.19683228	12.37848053	-11.5912323	10.63037643	11.91222458	-13.46457825	12.96439514	-15.08837891	-19.05225677	16.14203644	14.68402405	11.62395935	2.018437004	12.37818146	-18.0641449
Y SUR Premaxillary-maxillary 56	-16.60318756	-16.70227203	-12.37227325	-17.2375	-19.60305481	-14.80790405	-14.81910248	-14.10198059	-18.04742737	-26.57615356	-19.47576141	-18.49048157	-20.33763733	-19.18197174	-19.31051483	-41.94294128	-35.42761841	-31.56286011	-35.39134827	-32.01388855	-13.13163605	-10.07708054	-16.41468964	-16.33902893	-13.83469849	-9.866429901	-8.884814453	-40.05419312	-15.74144135	-4.521481705	-17.83697357	-16.31868286	-11.99473495	-15.51327209	-15.76629791	-4.151099777	-16.48737488	-6.201137161	-32.33417969	-15.01226959	-6.069356537	-13.51227112	-18.57302856	-3.952503967	-6.239894104	-17.05731201	-17.32234497	-9.128377533	-30.03794861
Z SUR Premaxillary-maxillary 56	5.488123322	4.651897049	1.599178886	14.04971924	16.40475311	4.09082222	1.981227112	5.983832932	15.31304169	24.54380951	18.15389099	15.19328003	18.27875214	14.46829681	15.04161835	15.41621857	46.67338257	49.06230164	50.32900085	50.50739746	-35.36848755	-7.827696991	-4.089928436	-19.54224091	-4.249808502	-28.03002319	-33.87125549	8.052813721	-4.931767273	-18.83365173	0.041948232	-1.142051601	-16.53296814	-1.105421448	-2.996533585	-18.68707428	-3.754845428	-16.30302582	-4.061315918	-2.572495842	-15.87844086	-4.828638458	0.888097382	-21.96999817	-18.29429321	1.488540649	2.101331711	-2.216765976	27.68132629
X SUR Premaxillary-maxillary 55	-18.07900543	-19.3834137	-14.51539764	-9.845644379	-7.886193848	-11.95323334	-17.51757965	-15.61362152	-8.900737762	-17.21493683	-8.852806854	-3.592935562	-9.823699951	-8.343134308	4.491279221	-13.15065918	11.71211853	0.513672733	-5.987808609	-2.699735832	-7.710743713	-15.36327362	24.86916046	-14.43930664	28.1049408	-1.618266487	7.478253174	-18.34877319	-15.10579834	12.00338974	-19.96773987	-18.32025146	10.5815033	-14.36209259	-18.39241333	14.54104614	-13.50770721	12.74869614	12.49644089	-16.25989838	15.73226929	-17.11703491	-20.79664307	19.19033813	16.72021179	12.25099487	0.727374315	15.12021027	-19.44470825
Y SUR Premaxillary-maxillary 55	-15.14160309	-14.81042786	-11.73143616	-21.78522797	-24.68583832	-13.25080719	-13.82080688	-13.79213867	-22.7044754	-30.74865723	-24.5933548	-23.59645081	-25.47462921	-24.2217514	-25.72129211	-41.97277832	-38.82290039	-33.92166138	-36.55476685	-34.35555725	-12.96596222	-5.608785248	-21.68191986	-15.32563782	-18.83724213	-10.01095505	-8.383733368	-39.79350586	-19.59042969	-9.390909576	-22.3123642	-20.76524048	-17.03006287	-19.637146	-20.86819153	-9.214736938	-20.59286346	-11.39004364	-27.55515137	-18.75987244	-10.80545502	-17.6813446	-23.43976593	-10.15554276	-12.04111633	-22.29193878	-21.5865448	-14.94946136	-36.25348511
Z SUR Premaxillary-maxillary 55	11.71946945	12.0147377	7.812078094	10.8980011	12.89743347	10.33491364	9.191524506	11.86406631	12.21896973	20.64308777	15.45501099	11.78391724	15.56010895	10.49112396	13.38718567	13.60635834	48.51116333	48.71324463	50.67516174	50.61828308	-41.01495361	-4.461688995	-6.880483246	-26.03681641	-7.065387726	-33.18583679	-38.81230469	4.540126419	-9.324456024	-20.28631744	-4.775093842	-5.228037643	-18.2276123	-4.916174316	-8.157431793	-20.5379303	-8.54239502	-17.75653229	0.230204415	-6.839435577	-17.44897919	-8.853809357	-2.910506248	-24.1647049	-20.50190125	-0.366908431	0.220250201	-3.137631416	22.30535278
X SUR Premaxillary-maxillary 54	-25.58560638	-28.54090271	-23.26260376	-19.66456757	-17.74348145	-20.51194305	-25.59905548	-23.48535461	-17.93513184	-26.81427307	-18.64570007	-13.62552643	-19.08636932	-20.07667236	0.629737425	-17.43490601	15.49745483	-1.949902344	-7.138349915	-4.595848846	-12.57519608	-24.1261261	26.54657898	-23.6882309	30.88424683	-4.472809601	3.024281883	-25.93963928	-27.06253052	21.88477783	-31.74295654	-28.47035522	20.99522858	-24.57336731	-30.68616638	24.53001251	-24.82170105	21.80544586	21.7200882	-26.48796082	24.15992584	-27.87194214	-32.36075745	31.21593018	28.60349731	17.26174469	-2.497602463	21.98173828	-33.11025085
Y SUR Premaxillary-maxillary 54	-22.15839691	-22.1097641	-17.91165771	-21.4284729	-24.79192963	-20.28246307	-21.02976685	-19.76098328	-22.14700165	-30.66633301	-24.50200958	-23.87158813	-25.9052887	-23.95387115	-28.86255798	-45.21819763	-40.82675171	-36.03384094	-39.3960907	-35.93569336	-4.273979187	-8.072674561	-27.94429932	-9.960284424	-24.27697296	-1.393847084	0.565168238	-42.86449585	-16.38595428	-8.01263504	-18.63263092	-17.772435	-18.51441956	-16.67528992	-16.7138443	-7.411233521	-16.93404541	-10.34710236	-31.99848633	-14.59460907	-10.25205765	-13.69713593	-20.01271362	-8.93818512	-10.28386612	-25.75132141	-25.38898163	-13.1608902	-37.21142578
Z SUR Premaxillary-maxillary 54	15.93059998	16.49117126	10.59169312	13.73479004	16.07044067	13.54488068	12.56940536	14.45787811	14.79841614	24.77639008	18.76860809	15.83600006	19.84729156	13.66152039	22.54222565	21.57456512	57.34905396	57.47956543	59.99279785	60.06408691	-45.73479309	-0.788816071	1.706366348	-27.26254578	0.854957962	-37.868396	-43.66165771	13.02761688	-9.662042236	-16.80475922	-4.870782471	-5.459880447	-15.50326843	-4.40829277	-8.62890625	-17.43191986	-9.937949371	-14.70052185	5.232455444	-7.122055054	-13.00024414	-10.05556107	-4.756754684	-21.00930786	-17.04842072	6.871310425	7.994641876	4.955704498	26.80765991
X SUR Premaxillary-maxillary 53	-19.63156891	-21.83736725	-16.64788666	-11.37963638	-9.418605804	-13.97485352	-19.32441254	-17.41198578	-10.13106232	-18.67928772	-10.28953934	-5.12653656	-11.3902298	-10.34322281	3.717502213	-12.03717728	14.32743225	1.944085503	-3.879356003	-1.128730679	-10.24415131	-17.26934967	23.4399292	-16.70077362	27.00255127	-3.307374573	4.86796875	-17.39308472	-16.81598969	13.15705566	-21.50529022	-19.38292389	12.75867767	-16.27634583	-20.16554871	16.24521637	-15.6583374	14.28696899	14.43259583	-17.73938904	16.55582275	-18.57170715	-22.76256561	21.07751617	18.44743195	13.22110596	0.005534196	15.31460419	-22.1237915
Y SUR Premaxillary-maxillary 53	-17.6608963	-17.68836975	-13.63795929	-19.65117035	-22.19763947	-15.57706451	-16.26464233	-15.76343842	-20.60366669	-28.57468872	-22.28725281	-21.40364532	-23.29522247	-21.73948517	-23.67923279	-42.30511169	-37.49036865	-33.07388611	-36.1513092	-33.43818665	-10.67219772	-8.440448761	-21.28761597	-14.21973572	-18.39856262	-7.537969971	-6.481730652	-40.13284302	-16.86637115	-7.314460754	-19.27680969	-18.11800842	-15.33700867	-17.15450134	-17.15131531	-7.027999115	-17.79858551	-9.411536407	-30.38230286	-15.89240417	-8.907941437	-14.70283356	-20.52775269	-7.301160431	-9.435374451	-20.91307526	-20.32934875	-12.19400787	-32.95836792
Z SUR Premaxillary-maxillary 53	9.997382355	9.888819122	5.917853165	12.75675049	14.65791473	8.415713501	7.21700592	10.21605225	13.72758789	23.20453033	17.06473999	13.85962982	17.52209625	12.54902878	16.16248322	16.4064743	50.07355347	51.17078857	52.82122192	52.98942871	-39.65619507	-4.642391205	-3.571645355	-23.90039825	-3.777985764	-32.14320374	-37.75063477	8.294834137	-7.783470154	-18.49180145	-3.076707649	-3.886209869	-16.45952454	-3.423284912	-6.151899719	-18.60565186	-7.258264923	-16.02095795	-0.927048874	-5.37645607	-15.61994324	-7.662767792	-1.985573578	-21.89691315	-18.20183563	2.45719223	2.564488792	-0.476399279	25.07776947
X SUR Premaxillary-maxillary 52	-19.25823517	-20.72661133	-16.11209564	-12.55880661	-10.38488617	-13.44752045	-19.08749847	-17.33946686	-11.31998138	-19.68391418	-11.36916428	-6.400791168	-12.54586716	-11.29892197	3.07957592	-14.74823761	11.68061371	-0.768536949	-6.833612823	-3.985824203	-8.029734039	-17.13065491	25.09372406	-16.22055817	28.62756042	-1.471485901	7.255463409	-20.67594757	-18.02769623	14.6028183	-22.75227356	-21.0521347	12.87035675	-16.73673553	-21.29887848	16.71903687	-16.1130188	15.00550385	14.88742523	-18.9528717	17.90185242	-19.45694122	-23.39614105	22.10383148	19.27598877	13.07211304	-0.554487467	16.44486389	-22.73953552
Y SUR Premaxillary-maxillary 52	-17.08396912	-16.63257141	-13.34812927	-22.03003387	-25.00324249	-15.08438263	-15.67751617	-15.42809296	-22.99369354	-31.00154114	-24.91562195	-24.02854919	-25.93096313	-24.3684082	-26.98892517	-42.36905518	-39.14632263	-34.38982239	-36.93272095	-34.69076843	-10.80522385	-6.030199814	-24.03914032	-13.76679688	-20.77051086	-7.856477356	-6.257434464	-39.86174011	-18.95603943	-9.78356781	-21.6061554	-20.37481232	-18.05675964	-19.07453308	-20.075354	-9.57914505	-19.83784485	-11.85742645	-27.70177612	-17.8028717	-11.40023804	-16.92385559	-23.05319366	-10.79192047	-12.56420441	-23.75489197	-22.74346924	-15.38249054	-36.95157776
Z SUR Premaxillary-maxillary 52	13.24300232	13.68938904	9.165219116	10.94710922	12.85509796	11.71184845	10.81915131	13.19900665	12.13977051	20.94774323	15.47127533	12.08858643	15.97532349	10.38820419	15.33331146	15.39816589	50.70097656	50.78327332	53.01209717	53.14990845	-42.29363098	-2.94683876	-5.08564682	-26.94504089	-5.571317291	-34.70831604	-40.14554749	6.094842911	-10.21666718	-19.31000671	-5.684349823	-6.093702698	-17.55132599	-5.583414078	-9.193547821	-19.7176651	-9.678060913	-16.73934631	1.323572731	-7.627188873	-16.19355469	-9.898348236	-4.069997025	-23.04921112	-19.42675171	1.130002975	1.60477581	-0.954960346	22.4159256
X SUR Premaxillary-maxillary 51	-14.74171295	-14.7886322	-11.25396347	-11.08141098	-9.217529297	-8.563839722	-13.83439789	-13.0536087	-10.43011856	-18.4371109	-10.18100281	-5.634860229	-11.84827728	-9.418965912	0.729591465	-16.46436462	6.279198837	-4.045249557	-10.21740189	-7.514470673	-2.305794334	-13.58226624	23.91288757	-11.28431778	27.20462952	3.31697197	12.80351105	-22.43141632	-15.23806458	12.38596802	-19.95679321	-18.97829285	9.139246368	-14.15734406	-18.02052155	14.09444122	-12.62457504	11.93069534	14.71555939	-16.27623138	15.52630157	-16.53807373	-20.07494202	18.61163635	16.32706604	8.510681152	-2.380394745	13.58569183	-20.54542847
Y SUR Premaxillary-maxillary 51	-16.13843842	-16.1048172	-13.65895386	-22.81602325	-25.77894592	-14.3836731	-15.39536438	-15.58130035	-23.76021881	-31.92470093	-25.67221069	-24.96037445	-26.89869385	-25.21586304	-28.68195801	-39.08204041	-38.30496521	-32.42382202	-34.70582886	-32.86773376	-11.70916138	-4.156094742	-26.09992065	-11.91093903	-23.1986557	-9.305326843	-6.503731537	-35.98403931	-20.95678406	-13.85584106	-23.45810547	-21.76056061	-21.38088074	-20.40859222	-22.42707825	-14.14631805	-21.96511383	-15.8350647	-22.24388428	-19.71269836	-15.13232269	-18.63750153	-25.16365204	-16.33902588	-17.87324524	-26.29470215	-23.59883575	-20.43986664	-38.51660767
Z SUR Premaxillary-maxillary 51	15.85664215	16.59036865	11.92865067	5.888152313	7.483087921	14.57053986	13.62012177	15.60955963	7.510769653	15.52191772	10.27447357	6.704746246	10.70181732	4.878321838	10.90192108	12.60380325	50.0945343	47.64823914	50.57774048	50.35614319	-41.75155334	-0.342501688	-9.870628357	-29.03981934	-10.49276428	-34.40840454	-39.46170349	1.524694824	-14.91999969	-19.18980865	-10.54810867	-10.80971527	-16.89806976	-10.10487137	-14.47892761	-19.74092255	-13.71117706	-16.72033844	-0.140743196	-11.88780365	-16.01277313	-13.84914856	-8.165789032	-22.7359726	-19.23205414	-1.149140739	-2.359641647	-1.855592346	15.14219208
X SUR Premaxillary-maxillary 50	-16.67827759	-17.49437408	-12.53519058	-6.739533234	-4.950695419	-10.25354767	-15.55333557	-13.47017822	-5.851340866	-14.3341095	-5.731884766	-0.180730128	-6.390730286	-4.613686752	6.084761047	-10.96424637	11.67655487	1.870793152	-5.114917374	-0.723125792	-7.107913208	-13.06736145	24.62535095	-12.36288834	27.33171692	-1.696537209	7.867560577	-15.56558533	-11.59102554	8.827553558	-16.42450409	-14.93610382	7.608348846	-11.14048233	-15.06749878	11.81878128	-10.05252609	9.988832092	9.812571716	-12.84004211	13.0943512	-14.19626007	-17.43331451	15.79043884	13.50631561	11.11145935	2.277106667	13.25373688	-15.17767639
Y SUR Premaxillary-maxillary 50	-12.89691467	-12.56036835	-9.773587799	-21.56470642	-24.37316437	-11.31483841	-11.59255524	-11.73387299	-22.37344055	-30.58551025	-24.12060852	-22.91407776	-24.83679504	-24.07993164	-24.07299042	-41.7798584	-38.09378052	-33.38601074	-36.16814575	-34.00310059	-15.40612793	-5.250947571	-18.42665558	-17.10016785	-16.43669281	-12.58275909	-10.88907318	-39.62427063	-20.55855255	-8.741853333	-23.18732452	-21.25438232	-15.88263092	-20.33114624	-21.7869751	-8.635863495	-21.26217499	-10.68599548	-27.29924622	-19.86241302	-9.901938629	-18.4010788	-23.95467529	-9.269633484	-11.44660492	-20.18628387	-20.08918915	-14.61210632	-35.12097168
Z SUR Premaxillary-maxillary 50	9.704483795	10.07619095	5.945939636	10.86060944	12.96790924	8.426612091	7.098666382	10.15196533	12.62017593	20.0700058	15.42491913	11.69807968	15.31930084	10.6466629	10.85994797	11.54139481	45.7367218	46.16886902	48.04399719	47.55608826	-39.48100891	-6.707549286	-8.965201569	-24.68796539	-8.878529358	-31.08379517	-37.16141663	2.506723785	-8.154859161	-21.53735504	-3.478779221	-4.002555847	-19.20495148	-4.120046997	-7.360449982	-21.46394806	-6.945487976	-18.8119339	-1.154536629	-5.748851013	-18.85277252	-7.744037628	-1.195576191	-25.36003876	-21.6740448	-2.465203667	-1.147079182	-5.760055923	21.8810379
X SUR Premaxillary-maxillary 5	-13.89410095	-13.85751648	-9.73598938	-5.556172943	-4.152118683	-7.195832825	-12.58841476	-11.14095612	-5.372468185	-13.70822601	-5.131266022	0.369705176	-5.837489319	-3.476774216	5.242946625	-12.81674042	7.966093445	-0.50186162	-7.379102325	-3.612282562	-3.219015503	-10.94850464	24.3453537	-9.377401733	26.82088013	1.323208904	11.76330795	-17.10791016	-10.0726387	7.783590698	-14.86633759	-13.59367676	5.555603409	-9.887438202	-13.01451721	10.66054077	-8.389698792	7.899941254	9.511949921	-11.00985718	11.60920029	-12.80936127	-15.65451965	13.34306793	12.13208313	8.282839966	0.873083115	11.74414749	-13.75810699
Y SUR Premaxillary-maxillary 5	-12.05291138	-11.99936523	-9.654250336	-22.8708313	-25.69077759	-10.43118668	-10.72185135	-11.27253571	-23.7267868	-31.48283081	-25.34586792	-24.41076965	-26.31703186	-25.45255585	-25.79770813	-39.59903564	-38.16548462	-32.59195557	-34.98048096	-33.40660095	-16.31131744	-3.518405151	-19.84515839	-16.37745819	-18.01387787	-13.76645966	-11.18875122	-37.19891357	-22.24039917	-12.01967239	-24.92730255	-22.95364685	-18.41744537	-21.5993988	-24.0731781	-11.85101013	-23.11820374	-13.83069305	-23.56241302	-21.78287659	-12.96089935	-20.14372101	-26.07770081	-13.3006485	-14.86949005	-22.55529022	-21.38016205	-17.98151855	-37.46010742
Z SUR Premaxillary-maxillary 5	11.67341766	12.43428345	8.670449066	7.490264893	9.151132202	10.85729675	9.631588745	12.26942291	9.565277863	17.31306458	12.1619957	8.341344452	11.93789368	6.967592621	8.067606354	9.348947144	45.24568481	43.88853455	46.1469574	45.02163391	-39.91331177	-5.019050598	-12.36863937	-26.78840942	-12.36492004	-31.78687439	-37.38628235	-0.988077736	-11.47261734	-21.91551666	-6.593480682	-7.218067932	-19.25896454	-7.168627167	-10.28657303	-21.94863281	-9.493164063	-19.28322144	-1.345905781	-8.666786957	-19.14398499	-10.4566124	-4.262452698	-25.8410553	-21.81650696	-4.87688179	-4.239998627	-6.578759766	17.24597778
X SUR Premaxillary-maxillary 49	-17.69874268	-19.24093475	-14.12965546	-8.237966919	-6.401358795	-11.59717636	-17.10699005	-15.05641327	-7.328819275	-15.75391998	-7.30566864	-1.818943214	-8.058584595	-6.60016861	5.400844955	-11.29066162	12.83092651	2.113323021	-4.510489655	-0.835040855	-8.572198486	-14.64766235	24.26272736	-13.90722198	27.47410889	-2.495381546	6.48468399	-16.04112244	-13.44347534	10.39039001	-18.40224304	-16.53171692	9.538018799	-12.96622772	-16.88741913	13.33559265	-12.06375809	11.51584167	11.3197464	-14.63915558	14.42159271	-15.71779785	-19.37377472	17.61454163	15.29018097	12.0743309	1.631557655	14.02559967	-17.67931213
Y SUR Premaxillary-maxillary 49	-14.47974091	-14.27198486	-10.95822601	-20.85940247	-23.64862061	-12.62055054	-13.08753052	-12.987883	-21.72711639	-30.08680725	-23.43628998	-22.45524292	-24.36799622	-23.25564575	-23.84695129	-42.05870361	-37.9656311	-33.4512146	-36.30212402	-33.87328796	-13.92592468	-6.250653458	-19.58076935	-16.34078217	-16.97401276	-10.89055862	-9.622563171	-40.08234558	-19.26238251	-8.133979797	-21.914534	-20.14828796	-15.46896973	-19.24543762	-20.25387878	-7.941201782	-20.273526	-10.09055862	-28.59784241	-18.44006653	-9.412268066	-17.1033432	-22.72979584	-8.374649048	-10.53137817	-20.52084503	-20.10681	-13.51641846	-34.63155212
Z SUR Premaxillary-maxillary 49	9.814255524	9.814156342	5.886745834	11.78751373	13.92909698	8.481886292	7.018928528	10.01977463	13.13209076	21.28445129	16.2216507	12.52851257	16.23271027	11.55894928	12.86905365	13.18904877	47.22536316	47.98669128	49.67837524	49.53825378	-39.4542511	-5.83646965	-6.966120148	-24.5166687	-6.995642853	-31.49324951	-37.42346191	4.826774216	-7.794622803	-20.55123596	-3.234294128	-3.81632576	-18.28091125	-3.698779297	-6.563789368	-20.58556519	-6.968390656	-17.88106384	-1.081178856	-5.520430756	-17.78884277	-7.471582031	-1.305713558	-24.29444885	-20.66711121	-0.536658716	0.127701747	-3.857727051	23.49751434
X SUR Premaxillary-maxillary 48	-27.09336548	-29.73071899	-25.20708771	-23.62597198	-22.02148132	-21.37472382	-27.01763306	-25.26672363	-21.8836441	-29.95385437	-22.84471893	-17.79216461	-23.03030701	-24.516362	-1.63956337	-21.22733002	14.13721771	-5.021376038	-10.31338501	-8.186359406	-11.5077774	-26.69490356	28.12263489	-25.56048889	32.83648376	-3.514338303	4.022932434	-31.00090637	-31.4208252	25.61802673	-35.59528198	-32.90342712	24.39242554	-28.85124207	-34.30975342	28.70764465	-28.97000122	24.82944183	25.42731018	-30.39020081	27.44139099	-31.06939392	-36.6980011	35.72802124	32.78319397	18.51478271	-4.208700562	25.34672546	-38.27477112
Y SUR Premaxillary-maxillary 48	-23.74058228	-23.6329895	-20.03972015	-23.19995728	-26.86561584	-21.55621033	-23.19869232	-21.41890106	-23.87136383	-33.70348511	-26.61379089	-26.50769653	-28.43028564	-26.14859924	-33.09400024	-45.94508667	-42.79542236	-37.56196289	-40.43838501	-37.06979675	-1.62574501	-6.064148712	-32.33057861	-7.521422577	-29.11983643	1.173366356	3.566893387	-42.84405212	-17.10512695	-10.63579483	-19.83990936	-19.00493317	-21.84637451	-17.79159088	-18.37682495	-10.29863205	-17.85376129	-13.60430603	-30.01422119	-15.62542877	-12.82073059	-14.89850159	-21.30099487	-12.22444	-13.65002441	-29.30714417	-29.05836792	-16.5445282	-42.20365601
Z SUR Premaxillary-maxillary 48	20.310495	21.92040405	14.49060822	12.54462585	14.93587952	17.72607422	16.89859772	18.40482178	13.59835968	23.174823	17.80023346	14.7932312	19.08593292	11.65030746	23.80699005	22.94066925	61.2416626	60.03306885	62.21606445	62.11885376	-49.50041809	2.705404663	1.919472122	-30.21321106	0.722796965	-41.92367249	-46.9252533	13.25171814	-12.16735077	-16.73268433	-7.993448639	-7.939809418	-15.28507233	-6.649275208	-12.36665878	-17.44638519	-13.36856079	-14.67095337	8.315552521	-9.6037323	-12.35604553	-13.11184998	-7.863996887	-20.83897858	-17.31617279	8.211943817	9.639506531	7.246244049	24.17679138
X SUR Premaxillary-maxillary 47	-13.65007172	-13.57364655	-9.811631012	-8.548725891	-6.995918274	-7.093251038	-12.19073105	-11.43460464	-8.485585785	-16.35116882	-8.02286911	-3.06829586	-9.459318542	-7.093767548	1.580293846	-15.49527588	6.018432236	-3.226911545	-9.645109558	-6.72676239	-1.612084961	-12.07819138	23.54831543	-9.710124969	26.5134491	3.493978882	13.35829468	-20.77675629	-12.76964798	10.17034378	-17.66112366	-16.55034637	7.371077728	-12.32962875	-15.46313782	12.3376976	-10.41585617	9.577867889	12.8953125	-13.69301147	13.42004395	-14.76832275	-18.09420624	15.86107941	14.45066986	7.531177521	-1.549243927	12.33986816	-17.81616211
Y SUR Premaxillary-maxillary 47	-14.79581604	-14.88148651	-12.29753571	-22.91414032	-25.65800781	-12.84530792	-13.58035889	-14.05378723	-23.80910034	-31.7947052	-25.71254578	-24.74369659	-26.65808411	-25.14722137	-27.78081665	-38.41543579	-37.99803162	-32.07437439	-34.17513428	-32.50847473	-13.53119354	-3.811395264	-24.23844147	-13.13193359	-21.77621307	-11.23057404	-7.960808563	-35.64882813	-21.53987732	-14.03744049	-24.08366547	-22.33083496	-20.82502441	-20.85336914	-23.21804352	-14.08346863	-22.63609161	-15.73415833	-21.72794037	-20.67215271	-15.03898773	-19.29419708	-25.68058777	-16.27088928	-17.72383118	-25.48988647	-22.72231445	-20.41703186	-38.29595642
Z SUR Premaxillary-maxillary 47	14.89415741	15.54223785	11.17428894	5.480503464	7.00398941	13.56131439	12.54456482	14.79776611	7.402895355	15.20314026	10.08770599	6.170762253	9.992339325	4.610255814	9.035668182	10.93986664	48.53304138	45.54573364	48.35727234	47.74247437	-40.82095032	-1.297243881	-11.84221115	-28.61148682	-12.04000549	-33.31065063	-38.58341675	0.051752156	-14.50828705	-20.06268005	-10.05472794	-10.51065521	-17.51272736	-9.913392639	-13.77120514	-20.39634705	-13.05100403	-17.59343567	-0.885738945	-11.63137817	-17.13017273	-13.27049103	-7.568627167	-23.62893524	-19.77576141	-2.80748539	-3.675223923	-3.535743713	14.58132324
X SUR Premaxillary-maxillary 46	-29.31991882	-32.95684204	-27.94013367	-24.14438171	-22.65067444	-24.5120636	-29.54296265	-27.59637756	-22.48521271	-30.70992126	-23.36214447	-18.19434662	-23.71720428	-25.5850296	-1.145032024	-19.66843109	17.81020966	-2.547641373	-7.579061127	-5.220559692	-15.08277283	-28.22053223	27.55533142	-27.65358582	32.7809906	-6.364673233	0.149407315	-29.24121399	-32.26331177	26.16893616	-36.70830688	-33.13939209	25.74035645	-29.81228638	-35.86503906	29.63078308	-30.44631042	26.54704895	25.90513306	-30.94287415	27.56871643	-31.90906982	-37.55751648	36.49124451	33.78250427	19.73504639	-3.685629654	25.89605408	-38.91826172
Y SUR Premaxillary-maxillary 46	-25.61500549	-25.3582077	-21.22729797	-20.86328278	-24.29889679	-23.74172821	-24.77444763	-22.67637634	-21.95664368	-31.2000061	-24.06653595	-23.85818939	-26.03833923	-23.52542877	-30.45837708	-46.83623352	-42.01899719	-37.40180054	-40.94692993	-36.65851135	-0.503581095	-8.143585205	-30.25323792	-7.697238159	-27.29369507	2.614977264	4.686021805	-44.56381226	-14.85013733	-7.580610657	-16.86708832	-16.40670013	-19.25315247	-15.33703918	-14.50813599	-6.636595917	-14.92238464	-9.773361206	-34.01009827	-13.22230835	-10.29780045	-12.65467911	-18.74293976	-8.610749817	-9.552980042	-27.09108276	-27.45167236	-12.22924652	-39.01642151
Z SUR Premaxillary-maxillary 46	17.7805954	18.54669647	11.03084488	15.5514267	18.44876556	14.85579834	13.79691925	15.64256744	16.24023438	26.33554077	20.84903107	18.04169769	21.99572906	15.24371796	26.8956665	25.55414581	61.99760742	61.87310181	64.64384766	64.5600708	-47.72752075	1.100743008	5.340773392	-27.91608887	4.9359375	-40.03588257	-45.47957458	17.22453613	-9.220487976	-15.58216858	-4.614770508	-5.703548813	-14.47345886	-3.923481369	-8.64835968	-16.18523712	-10.11575241	-13.54048157	7.373299408	-7.341596222	-11.67819824	-10.6950531	-5.280531693	-19.54201508	-16.17488098	10.72396545	11.88464966	8.896883392	27.68247375
X SUR Premaxillary-maxillary 45	-16.50367584	-17.79197845	-12.51763916	-2.801516151	-1.058406448	-9.695914459	-14.42169647	-12.44197769	-2.063222885	-11.23134384	-1.36350069	2.763660622	-2.685217857	-1.882728004	6.864246368	-2.923475838	17.88942108	9.307328796	3.364228821	7.171964264	-12.22868729	-11.46834488	18.42386017	-11.92826843	21.21502838	-5.742208099	2.76082592	-6.122833252	-6.913722992	4.232448578	-12.51450348	-9.747402954	5.604374313	-6.551747894	-11.78844299	7.220794678	-6.806374359	5.548733139	8.989323425	-8.086800385	8.741564178	-10.10192642	-13.36747131	10.91062241	9.14995575	8.19033432	3.122042084	7.594919586	-11.60813217
Y SUR Premaxillary-maxillary 45	-16.14842682	-16.2345993	-11.29093246	-14.53560944	-15.8717804	-13.86734161	-13.5115097	-13.30178833	-15.07105713	-22.97778778	-16.18012848	-14.68027649	-16.57686157	-15.52631226	-14.35823212	-40.31610718	-31.50597534	-28.67056885	-32.99789429	-29.52260742	-16.04633179	-12.85327148	-11.8774437	-18.05161743	-9.742635345	-11.80484085	-11.14908524	-38.19721985	-13.70544739	-1.868334579	-15.49948578	-14.13011475	-7.750148773	-13.53731079	-13.1639801	-1.465497875	-13.74017029	-2.988763809	-33.71555176	-12.82927551	-3.383595276	-11.43404999	-15.68050842	-0.369343519	-3.139823151	-11.33541946	-12.68781815	-6.29471283	-25.33508759
Z SUR Premaxillary-maxillary 45	0.591814995	-0.902616119	-3.580672455	14.44184723	16.68024445	-0.962581158	-2.947838783	1.071207809	15.66421661	25.92671814	18.0651535	15.34326019	17.81760559	15.24014282	13.0216217	14.16035919	42.94168701	46.73744507	48.12922363	47.28633423	-30.58239136	-11.13104248	-4.742989731	-14.86165466	-4.740168762	-22.87410431	-28.86171265	7.518344879	-2.600748444	-18.19298859	2.503467751	0.934452629	-15.13977966	0.574553967	-0.594028473	-17.45409393	-0.797461414	-15.9167984	-8.274873352	-0.032451066	-15.47112579	-2.121304703	3.932936096	-20.35674896	-17.33511353	0.049222523	1.052445507	-4.277271652	28.72921143
X SUR Premaxillary-maxillary 44	-16.78299713	-17.59246979	-12.87848816	-8.032211304	-6.231238556	-10.43635559	-15.88947144	-14.03115082	-7.259202576	-15.61406555	-7.134702301	-1.737572479	-7.971691132	-6.218697357	5.242008209	-12.59540863	10.78227539	0.593756819	-6.174290848	-2.457346535	-6.4646698	-13.82599945	24.87142639	-12.70722961	27.70985718	-0.971203423	8.605753326	-17.41101379	-13.00503845	10.2568367	-17.93782501	-16.44040985	8.624993896	-12.46339493	-16.28544769	12.90693512	-11.39309082	10.9684082	10.99999542	-14.23956604	14.18474426	-15.39753113	-18.75844116	17.02063293	14.80398712	11.16869888	1.229825974	14.04499817	-16.97764435
Y SUR Premaxillary-maxillary 44	-13.72134705	-13.44813538	-10.63511429	-22.16946106	-24.96360626	-11.96144714	-12.38236313	-12.521521	-23.01967316	-30.97382813	-24.84660339	-23.75957642	-25.65787659	-24.57335815	-25.55266724	-41.5388092	-38.61775208	-33.59752808	-36.18776245	-34.26756897	-14.449263	-4.758523178	-20.47545776	-16.06750031	-18.06307068	-11.68175278	-9.74575119	-39.30137024	-20.55343323	-9.851647186	-23.35773621	-21.62436523	-17.10101776	-20.41743622	-21.99254913	-9.727045441	-21.46885681	-11.79639282	-26.49743347	-19.91375885	-11.08922119	-18.67346344	-24.37434082	-10.72657089	-12.66712875	-21.90355835	-21.17701111	-15.67309875	-36.29448853
Z SUR Premaxillary-maxillary 44	11.32250137	11.71133881	7.5899086	10.13441772	12.07338257	10.03998795	8.855654907	11.61144867	11.73824768	19.5953064	14.7176178	10.95804443	14.65967865	9.681983185	11.46477127	11.95971985	47.02849731	46.8961853	48.90404053	48.51791992	-40.4487793	-5.210709381	-8.793028259	-25.97210388	-8.83156662	-32.43592224	-38.15613708	2.626144409	-9.526908112	-21.20787201	-4.882542419	-5.343990707	-18.91076202	-5.243561172	-8.524788666	-21.24439392	-8.39378891	-18.56797485	-0.301893878	-6.983002472	-18.38782654	-8.90401001	-2.706364059	-25.04559174	-21.25046692	-2.03910923	-1.17730732	-4.808702087	20.95716095
X SUR Premaxillary-maxillary 43	-16.75074768	-17.45080872	-13.10975342	-9.687931824	-7.779656982	-10.52353668	-15.99515533	-14.48792419	-8.911554718	-17.13203125	-8.766905975	-3.663822937	-9.891252899	-8.072754669	3.688258743	-14.29034119	9.636742401	-0.985164452	-7.491194153	-4.29728241	-5.568993759	-14.42118073	24.95578461	-13.00001068	27.9418457	0.126234245	9.581060791	-19.53261261	-14.58005981	11.73126907	-19.47811432	-18.08217163	9.60424118	-13.76615295	-17.73412628	13.96349792	-12.71318283	11.99073944	12.62846909	-15.76673279	15.35739746	-16.54729767	-20.08811188	18.40474091	16.12408142	10.89694443	-0.00682553	14.47252197	-19.00487061
Y SUR Premaxillary-maxillary 43	-14.92855988	-14.62451172	-11.78352356	-22.55358887	-25.40501099	-13.01594543	-13.62751312	-13.71356354	-23.5137146	-31.37879333	-25.39571838	-24.41482697	-26.32546387	-24.97466583	-26.89327087	-41.1193634	-38.82611084	-33.5405304	-36.03858948	-34.12881165	-13.16356812	-4.588763046	-22.82056427	-14.63614044	-20.01366272	-10.41819763	-8.269915771	-38.6175415	-20.47316895	-11.04904022	-23.26148071	-21.62295837	-18.52924957	-20.30060425	-22.04933472	-10.97656784	-21.49539948	-12.99122467	-25.43108673	-19.68975677	-12.40293198	-18.58058167	-24.60520325	-12.40684814	-14.16296997	-23.66290894	-22.32288666	-16.98777618	-37.30857544
Z SUR Premaxillary-maxillary 43	13.10606842	13.58787994	9.307289886	9.10185318	10.91624603	11.7436676	10.73140411	13.20658417	10.63892822	18.78358002	13.67156677	10.00671234	13.80781708	8.46723175	12.02464828	12.63080978	48.55971375	47.80668335	50.06968994	49.82344055	-41.3830658	-3.421844482	-8.533492279	-27.27897949	-8.759223938	-33.63300781	-39.10584106	2.810097122	-11.1788353	-20.41567688	-6.621569061	-7.044510651	-18.26461639	-6.674999237	-10.23831711	-20.73726654	-10.1132988	-17.84889679	0.344932055	-8.48899231	-17.55744019	-10.46862259	-4.489715958	-24.22561798	-20.53361359	-1.36693058	-1.067362785	-3.376379013	19.66580658
X SUR Premaxillary-maxillary 42	-17.63624115	-19.32626801	-14.39358063	-5.47664299	-4.230569077	-11.96551895	-16.18554382	-14.3568222	-4.983282089	-13.66953583	-4.382973099	-0.089215487	-5.683441925	-4.155495834	6.186286163	-6.186584854	16.35793304	6.483041382	0.409450245	4.126172256	-11.78295288	-13.82711334	21.06319275	-13.48351746	23.84990234	-4.76627121	3.241481781	-10.50501251	-9.615359497	7.218978119	-15.49878998	-12.9263443	7.530410767	-9.842716217	-14.54339447	9.959538269	-9.029974365	8.374215698	11.2069191	-11.3612709	11.35988312	-13.28000336	-16.46075439	13.38442688	12.59523849	10.59462891	2.359440231	10.90095291	-15.45060425
Y SUR Premaxillary-maxillary 42	-15.99802704	-15.80934906	-11.83370895	-16.69151917	-18.72209625	-14.45252228	-13.79697113	-13.29058075	-17.38501282	-26.01468201	-18.83933258	-17.56965942	-19.48536835	-18.37271881	-18.06591034	-41.26005859	-34.29528198	-30.70675049	-34.78323669	-31.29336548	-14.2169281	-10.41017303	-14.93320923	-17.10371246	-12.29988785	-11.3020195	-9.89515686	-39.64078979	-15.74618225	-3.995025635	-17.6480835	-16.0761673	-11.12263794	-15.10613861	-15.72439117	-3.688338089	-15.9320816	-5.336614609	-32.49897156	-14.71175842	-5.452753448	-13.27937317	-18.08282166	-3.172972298	-5.669284821	-15.41534576	-16.09429779	-8.679354858	-29.39338684
Z SUR Premaxillary-maxillary 42	4.210025406	2.826733971	0.181994474	13.94292603	16.35120239	2.770699692	0.506327486	4.535538101	15.30632629	24.49867096	17.83293457	15.25654602	17.77352905	14.47033691	14.13660889	14.55874634	44.80263367	47.68408508	49.36460266	49.07507935	-33.72846985	-8.741980743	-5.003948975	-18.02057953	-5.198657227	-26.27431946	-32.41308289	6.862454987	-4.160441971	-18.88339996	0.431367111	-0.653088999	-16.90020142	-0.670601273	-2.583582115	-18.74604034	-2.507400131	-16.34459839	-5.005664444	-1.878347778	-16.13978424	-4.119509888	2.071068001	-22.11024323	-18.54109497	0.484019661	1.524473	-3.334388733	27.52377625
X SUR Premaxillary-maxillary 41	-22.34539642	-24.24739685	-19.53409424	-16.60706482	-14.37169495	-16.92232971	-22.42153168	-20.47493286	-15.00580139	-23.5870163	-15.34998169	-10.40908508	-16.31987305	-15.98987427	1.58290472	-16.71568604	12.89134674	-2.061058998	-7.622490692	-5.12586441	-9.715244293	-20.59959717	26.27468872	-19.82387543	30.14528809	-2.393012047	5.765896606	-24.09196472	-23.0168457	18.77338715	-27.57127686	-25.27786102	16.92853699	-20.85409698	-26.36911926	20.81321106	-20.66717072	18.79553986	18.41962738	-23.28665314	21.52387543	-23.83652802	-28.08897095	27.12318115	24.12141113	15.31384735	-1.695604897	19.32696228	-28.07542725
Y SUR Premaxillary-maxillary 41	-19.37935791	-19.19398041	-15.57992249	-22.30712128	-25.529953	-17.47510834	-18.22413177	-17.60854797	-23.13585968	-31.5480011	-25.30565948	-24.71618042	-26.59569397	-24.84834442	-28.74342957	-43.84082947	-40.51007996	-35.37843018	-38.3276123	-35.61690063	-7.516030121	-6.431188202	-26.76574097	-11.69913254	-23.09356079	-4.588148499	-3.033210182	-41.03273315	-18.26511841	-9.635793304	-20.7399231	-19.62303162	-19.11328278	-18.40725098	-19.07693481	-9.275112152	-18.73655701	-11.85935135	-29.06288757	-16.73516541	-11.51261673	-15.75802155	-22.17195282	-10.73903885	-12.38482132	-25.46490326	-24.62520905	-15.16781158	-38.27981873
Z SUR Premaxillary-maxillary 41	15.40044403	15.93800964	10.73577652	11.91215668	13.96648865	13.46042786	12.67165527	14.63839417	12.94320984	22.30199432	16.60198517	13.64439545	17.5534729	11.45087814	18.8092392	18.31201172	54.04534912	54.23352661	56.62639771	56.85177002	-44.62000732	-1.415314865	-1.852416992	-28.03317566	-2.786519623	-37.04744263	-42.640979	9.120506287	-10.46854477	-18.28567047	-5.975790405	-6.40381546	-16.72238922	-5.604676056	-9.674523163	-18.74268799	-10.41779022	-15.90286102	3.724156189	-7.763698578	-14.67557678	-10.64779358	-4.937506104	-22.11915741	-18.52797546	3.56544342	4.618146133	2.105409813	24.05938263
X SUR Premaxillary-maxillary 40	-28.76398621	-31.97980957	-27.23452759	-24.38309479	-22.75249329	-23.66950226	-28.89605408	-27.04433899	-22.65019073	-30.64103699	-23.63598633	-18.39777374	-23.89044952	-25.52626801	-1.232127666	-20.78832855	16.36946411	-3.97263031	-9.099002838	-6.748723602	-13.72752228	-28.08170776	28.26387939	-27.02901611	33.4940979	-5.369807816	1.706011009	-30.4109314	-32.46609497	26.44746704	-36.62320862	-33.63903503	25.74525757	-29.99528198	-35.57088623	29.8092865	-30.45779114	26.40057983	25.81349792	-31.14258728	27.90216064	-31.99181519	-37.70496521	36.59052429	33.85279541	19.59052887	-4.055319977	26.42181396	-38.97842407
Y SUR Premaxillary-maxillary 40	-24.76885986	-24.44919128	-20.75125885	-22.26413574	-25.86186829	-22.75573425	-24.19664917	-22.07544708	-23.24253998	-32.72190552	-25.65028992	-25.44459686	-27.40024719	-25.27676392	-32.27036743	-46.75552063	-42.75245361	-37.78262634	-41.14966431	-37.32480469	-0.813351822	-6.996057892	-31.50571594	-7.469320679	-28.67005615	2.266590881	4.297485352	-44.00892944	-15.99200592	-8.978792572	-18.5522171	-17.71123505	-20.59315643	-16.56903076	-16.5865799	-8.245693207	-16.47461395	-11.59339066	-32.33634338	-14.33068542	-11.59255524	-13.84777069	-20.14848328	-10.44126892	-11.42808533	-28.33663635	-28.58252869	-14.25031128	-41.08925781
Z SUR Premaxillary-maxillary 40	19.34443359	20.52875519	13.04517822	14.35470581	17.01988983	16.64918671	15.59297485	17.30271149	15.2620163	25.0540741	19.76889038	16.63767395	20.95267487	13.83734894	25.97670898	24.54835663	61.86417236	61.40639038	63.97849121	63.83770142	-49.22158203	1.941144562	3.940561295	-29.26268921	3.49919014	-41.52026672	-46.67025146	15.4701416	-10.65360184	-16.17681885	-6.052658463	-6.655206299	-14.98045349	-5.073678589	-10.2577919	-16.85791779	-11.6637764	-14.29710846	8.442825317	-8.361444855	-12.16543655	-11.89983139	-6.548717499	-20.28536072	-16.74927368	9.723414612	11.1743309	8.340804291	25.98992615
X SUR Premaxillary-maxillary 4	-18.2331955	-19.05918274	-15.18001404	-13.87344208	-11.55272827	-12.5314415	-18.16674347	-16.78388824	-12.51154633	-20.78219299	-12.51884842	-7.984391022	-14.06472321	-12.31008835	1.495527363	-16.60283966	9.233359528	-3.199574471	-9.03755188	-6.359487915	-5.763428116	-16.73683472	25.2080368	-15.30016327	28.86554565	0.622489548	9.573873138	-23.05239716	-18.82100067	15.49626465	-23.43214722	-22.17996826	12.60289078	-17.0221817	-21.96289063	16.9451004	-16.34925385	15.46068268	16.17985077	-19.79389648	18.63753052	-19.70239258	-23.56318665	22.78152313	19.57029266	11.85929031	-1.845840263	16.50117493	-23.89137268
Y SUR Premaxillary-maxillary 4	-17.5350296	-17.0509491	-14.22963715	-22.82575531	-25.88712463	-15.67262115	-16.55480347	-16.37260437	-23.65693359	-31.94393005	-25.81324463	-25.06988831	-26.97319336	-25.41188812	-28.91283569	-41.52021484	-39.36077576	-33.98156433	-36.59994202	-34.49766541	-9.955288696	-5.016545486	-26.56489868	-12.11829681	-23.04830475	-7.250319672	-5.237971878	-38.41858521	-19.65623169	-11.81073761	-22.42093201	-20.9930191	-20.23515167	-19.66114349	-21.08031769	-11.84237366	-20.51311798	-13.88340607	-25.2385498	-18.26246185	-13.41067657	-17.5899231	-23.86982117	-13.60494232	-15.31033325	-25.92328491	-24.16105804	-17.96313782	-38.50064392
Z SUR Premaxillary-maxillary 4	15.59097137	16.32778168	11.42716293	8.913592529	10.6576683	14.04561005	13.30326385	15.27051849	10.19396057	18.72765045	13.36528625	10.21868668	14.16690826	8.000064087	14.70448303	15.24306488	51.66862183	50.92581482	53.55545654	53.76729126	-43.23166199	-1.017206478	-5.884862518	-28.7462738	-6.826651764	-35.89594727	-40.92190857	4.921572113	-12.71560059	-18.75960083	-8.329649353	-8.518843842	-16.97608185	-7.920851135	-12.23301926	-19.46995697	-12.08278503	-16.36446075	1.731129837	-9.811657715	-15.50453033	-12.28227997	-6.58397522	-22.57845154	-19.0275528	0.953408718	0.801547909	-0.348254395	19.39698334
X SUR Premaxillary-maxillary 39	-21.57007294	-23.36823425	-19.48348389	-19.68087463	-17.63997803	-16.45986633	-22.09433441	-20.6828598	-17.9199646	-26.47467957	-18.48401642	-13.9524292	-19.60845032	-19.17760925	-1.203027821	-19.93067627	10.12939148	-5.65570755	-11.14494019	-8.844820404	-7.211366272	-21.51005859	26.70146484	-20.04988861	30.78599243	-0.05260281	8.346076965	-28.82270508	-25.78935547	21.1532196	-29.87194824	-28.13551636	18.28976746	-23.41932526	-28.75619812	23.22912292	-22.73892059	20.61492157	21.73162384	-25.86542664	23.65780487	-25.90218811	-30.43023682	30.07663574	26.63829041	14.36983643	-4.088436508	20.70507507	-31.82906189
Y SUR Premaxillary-maxillary 39	-20.97775574	-21.09575195	-17.98959808	-23.20696869	-26.70258179	-19.46647339	-20.73958588	-19.62526855	-24.07255859	-33.3045929	-26.49042969	-26.33953247	-28.2286377	-26.27587891	-31.95624084	-42.90527954	-40.89674072	-35.4022644	-38.14136047	-35.63311462	-4.814075089	-4.830742264	-31.08182373	-8.5994133	-27.37738647	-2.441923141	-0.057273775	-39.39337463	-18.85388031	-12.50907211	-21.41520691	-20.34575653	-22.62580872	-19.04002228	-19.89352264	-12.52270126	-19.28508759	-15.07749481	-26.04522705	-17.19559326	-14.31419983	-16.3731308	-22.96011658	-14.80886993	-16.52680969	-28.95682373	-27.26515808	-18.75543518	-41.16288452
Z SUR Premaxillary-maxillary 39	19.27532806	20.48324738	14.42011871	9.627874756	11.34455414	17.23359985	16.61089478	17.97585602	10.51091537	19.22382965	14.19269257	11.46197281	15.55261688	8.158240509	18.88901062	18.91083069	57.18583374	55.55968018	58.09124756	58.2932373	-46.80189514	2.142789459	-2.324216652	-30.42005615	-4.106767273	-39.45489502	-44.20275269	8.421296692	-14.17338562	-17.33466187	-9.970042419	-9.666342163	-15.63721466	-8.794425201	-14.35424194	-18.08272858	-14.35403442	-15.02284546	4.843387985	-10.98747406	-13.21099701	-14.34680634	-9.048117828	-21.30292206	-17.70274353	4.763211823	4.777223969	3.950272751	19.71340179
X SUR Premaxillary-maxillary 38	-16.32556763	-16.48027649	-13.24198151	-13.98166962	-11.69217606	-10.63114243	-16.20939941	-15.27552338	-12.69518356	-20.87416534	-12.63997803	-8.455473328	-14.51938629	-12.10124893	-0.032179984	-17.54054718	6.781658173	-5.03004837	-10.77009277	-8.169645691	-3.348662186	-15.43004608	24.72725983	-13.42675018	28.2877594	2.787363625	12.00443039	-24.26552582	-18.23076172	15.12358093	-22.6952774	-21.93819275	11.36515045	-16.24825897	-21.07898407	16.16062317	-15.31350403	14.75662537	16.71293182	-19.30847015	18.08069	-18.71902466	-22.48752899	21.9706131	18.63910217	9.915042114	-3.028383446	15.31495667	-23.75212402
Y SUR Premaxillary-maxillary 38	-17.6600174	-17.42862701	-14.9471344	-23.10034485	-26.05296021	-15.966745	-17.15907288	-17.01703339	-23.75905151	-32.25993652	-25.84440002	-25.43776855	-27.30737305	-25.56565399	-29.69533691	-40.04218445	-38.78041687	-33.14878845	-35.66519775	-33.74956665	-9.721514893	-4.417007065	-28.07342224	-10.77165298	-24.58015594	-7.191822815	-4.880290222	-36.53121033	-20.31046906	-13.67676697	-22.834552	-21.24135895	-21.91982727	-20.05329132	-21.59373779	-14.00957031	-21.24484711	-15.73369141	-22.89321594	-18.75464935	-15.06363373	-18.00958099	-24.61350098	-16.12474823	-17.81156464	-27.24227905	-24.68201904	-20.2127121	-39.36340637
Z SUR Premaxillary-maxillary 38	16.89865875	17.71576996	12.77478943	6.723460388	8.304979706	15.5278656	14.76118927	16.5499054	8.108694458	16.28554382	10.95185089	7.936838531	12.00516052	5.448685837	13.26874695	14.56766052	51.78461304	50.0983429	53.14033203	53.38233643	-42.94871826	0.502104712	-7.413746643	-29.47478027	-8.610881805	-35.81607971	-40.60924072	3.269158173	-15.00126648	-18.35849457	-10.74480133	-10.72116089	-16.43783569	-10.06380997	-14.92134094	-19.23735657	-14.15158691	-16.00185547	0.931172371	-11.8231041	-14.8207962	-14.29394379	-8.754430389	-22.05545197	-18.73785553	0.503417301	-0.678293705	-0.096831381	16.0620636
X SUR Premaxillary-maxillary 37	-22.95505981	-24.96286011	-20.55613403	-19.01051025	-16.90138397	-17.66223755	-23.21802368	-21.45727539	-17.26656036	-25.82255249	-17.77874451	-13.02600708	-18.66197205	-18.62498016	0.15733211	-18.69024963	12.02977295	-3.986004639	-9.445438385	-7.054767609	-9.140280914	-22.03302765	26.86148071	-21.01422729	30.81875916	-1.754212761	6.500590515	-27.15427551	-25.58808746	20.95335388	-29.91643372	-27.73289185	18.74190826	-23.20803833	-28.84840698	23.11483459	-22.91491852	20.59628601	20.71169281	-25.54759216	23.50417786	-26.05866089	-30.53096924	29.80619202	26.63979797	15.56594696	-3.048728371	20.99707031	-31.2731781
Y SUR Premaxillary-maxillary 37	-20.59276581	-20.58122406	-17.12605286	-22.86122437	-26.30802002	-18.93966827	-19.96996765	-18.99437866	-23.73091278	-32.5957428	-26.17888794	-25.65378418	-27.7106781	-25.91531067	-30.82191772	-43.95323486	-41.07501221	-35.74825745	-38.71351013	-36.03912048	-5.548069763	-5.743677521	-29.33222656	-9.914469147	-25.64673157	-2.904320717	-0.719923496	-40.69612122	-18.37227478	-10.77041397	-20.99050446	-19.94673309	-20.89345856	-18.613591	-19.50506592	-10.54641571	-18.80654907	-13.23480377	-28.07218018	-16.74841919	-12.7762085	-16.01816254	-22.40674744	-12.50953064	-14.09910126	-27.53887634	-26.35790405	-16.63684692	-39.85848999
Z SUR Premaxillary-maxillary 37	17.7891098	18.70509644	12.84804382	11.19358215	13.14394073	15.63031921	14.93715668	16.50188751	12.23424377	21.35154877	16.02577972	13.10834656	17.18056183	10.43728638	19.75919342	19.28531342	56.49174194	55.73998413	58.15478516	58.31808472	-46.44031067	0.544907904	-1.247095108	-29.49454346	-2.669822311	-38.93462524	-44.08692322	9.62314682	-12.14948273	-17.7960495	-7.706390381	-7.745298767	-16.23778076	-6.919432831	-11.82029266	-18.44904022	-12.34141846	-15.3908905	5.164411163	-9.177159882	-13.83083191	-12.36486359	-6.931922913	-21.60946655	-17.95670776	4.762025833	5.541845322	3.513772964	22.52172546
X SUR Premaxillary-maxillary 36	-14.87785645	-15.56231079	-10.17336807	0.094579029	2.354219437	-7.218662262	-12.38012314	-10.03804855	1.134738255	-7.823516846	1.984728432	5.861626434	0.114714313	1.503747845	8.199304199	-0.871843719	17.50609894	10.7393219	4.869203568	8.735665131	-11.55292053	-8.458997345	17.28742828	-9.610887146	19.82650452	-5.530251694	3.500190735	-3.114312172	-3.958196259	1.118170643	-9.445199585	-6.766213989	2.777584267	-3.355952454	-8.753515625	4.66166153	-3.988799667	2.806032562	6.335552597	-4.770636368	5.913550568	-6.472618103	-10.18932114	8.040385437	6.410453796	6.388022614	4.081013489	5.104057312	-7.114962769
Y SUR Premaxillary-maxillary 36	-15.0145462	-14.5652359	-9.547460938	-13.63829193	-14.9848114	-12.10675735	-12.23608856	-11.84688721	-14.32099304	-21.9430191	-15.27835693	-13.44092255	-15.26284027	-14.85580139	-12.14424286	-39.32136841	-30.32444153	-27.37855225	-32.04569397	-28.63883057	-18.21315308	-13.15082855	-9.48908844	-19.7168457	-7.483574677	-13.82668152	-13.87308655	-37.60678406	-13.48992157	-1.316355133	-15.26239929	-13.95778809	-6.47194519	-13.37553558	-12.84896393	-1.162346077	-13.71522827	-2.108859444	-33.14292603	-12.74331665	-2.587136459	-11.34955902	-15.26126862	0.327506089	-1.909511185	-9.09648819	-10.68548965	-5.687356186	-24.01482239
Z SUR Premaxillary-maxillary 36	-1.347927761	-2.951905441	-5.601907349	14.3391037	16.24983521	-3.239387131	-5.135385513	-0.878484058	15.36389618	25.77262878	17.5073288	14.84891663	17.15180206	15.07106323	10.94158859	12.59910202	40.13157959	44.63789368	45.68623657	44.51868896	-28.28818359	-12.95710297	-6.110226059	-13.30277405	-6.345178604	-20.73571625	-26.48440857	5.924933624	-1.542450428	-18.77032928	3.576282501	1.626255226	-15.32947693	1.17707653	0.531444979	-17.52196808	0.016328086	-16.11476746	-10.23943405	0.833537197	-16.11034241	-0.950207138	5.016021347	-20.36955109	-17.57414246	-1.544834805	-0.517075634	-6.395051956	28.38871155
X SUR Premaxillary-maxillary 35	-25.42798462	-28.26418762	-22.84348602	-18.16937866	-16.24925842	-20.14177094	-25.05000153	-22.89031525	-16.48789673	-25.52685699	-17.1977829	-12.05669327	-17.71479492	-18.65965881	1.444286728	-15.81120911	16.55223694	-0.255120182	-5.447938538	-3.134075356	-13.37126007	-23.35350952	25.59671021	-23.24260254	30.10655518	-5.171446991	2.275815773	-23.5680191	-25.64736023	20.47436829	-30.29760132	-26.73057861	20.03568878	-23.07416229	-29.36287537	23.14678345	-23.49053345	20.62315979	20.64894562	-25.22150574	22.93362274	-26.6270813	-30.86126099	29.67989807	27.15922546	16.96122131	-1.614139748	20.84612885	-31.18860168
Y SUR Premaxillary-maxillary 35	-21.85697021	-21.91676636	-17.27930908	-20.55520782	-23.57399139	-19.90652618	-20.48310089	-19.17424164	-21.37323456	-29.48442993	-23.41429749	-22.79249115	-24.73916626	-22.69833069	-27.15552063	-45.12877808	-39.97357483	-35.47500305	-38.96356506	-35.50157776	-5.098401642	-8.938872528	-26.13157043	-10.87246017	-22.46992798	-2.135606384	-0.640918922	-43.0643158	-15.73722534	-6.958161163	-17.90862122	-17.13916779	-16.97102356	-16.02439575	-15.63873291	-6.3198452	-16.23233643	-9.231060791	-33.32312927	-14.29499969	-9.200198364	-12.9409256	-19.0304245	-7.081614685	-8.65286026	-23.98752289	-23.8372879	-11.78405762	-35.49066467
Z SUR Premaxillary-maxillary 35	13.783815	14.06438141	8.635630798	14.4066452	16.90583649	11.62571564	10.521698	12.84618835	15.2811615	25.94397583	19.29623566	16.3278717	20.23514404	14.63750458	22.26615448	21.40717316	55.91592407	56.92661133	59.39292603	59.31939087	-44.03890686	-2.276102066	1.802283287	-25.73976746	1.352023029	-36.27632141	-42.17387085	13.49143677	-8.286218262	-16.88901672	-3.424926376	-4.453842163	-15.47995453	-3.504166031	-6.690264893	-17.49222565	-8.403884125	-14.76836395	3.836010742	-5.847880936	-13.28468323	-8.742395782	-3.260716248	-20.70476227	-16.92705688	6.662266541	7.883110046	4.350379562	28.13086548
X SUR Premaxillary-maxillary 34	-23.46420593	-25.90132751	-20.72539215	-16.49748535	-14.35522614	-18.08076782	-23.32685242	-21.24421082	-14.90480499	-23.73654327	-15.35113525	-10.21025391	-16.14303284	-16.29907379	2.092750549	-15.50437775	14.9727005	-0.420561695	-5.902719116	-3.476612473	-11.66715851	-21.41019897	25.6335022	-21.00180817	29.84891052	-3.95628624	3.859275818	-22.7059433	-23.32569885	18.7724411	-27.91203918	-25.05347748	17.75448761	-21.19517212	-26.82989807	21.23072815	-21.20469513	19.02246857	18.6828476	-23.38599243	21.50818329	-24.3666626	-28.5594696	27.44148254	24.66047516	15.94283752	-1.27644701	19.48804474	-28.47227173
Y SUR Premaxillary-maxillary 34	-20.25553284	-20.04251404	-15.8703064	-21.1656601	-24.17412109	-18.16446075	-18.78079071	-17.89779663	-22.02839661	-30.04265442	-24.06504974	-23.43982391	-25.24672852	-23.43884735	-27.22853699	-44.3499115	-39.91014709	-35.21651306	-38.35106812	-35.3569397	-7.039507294	-7.922119141	-25.46664124	-11.85139542	-21.82716522	-3.976644135	-2.600728035	-41.96035767	-16.9309082	-7.987763214	-19.22176666	-18.36782532	-17.49625397	-17.1298645	-17.13783112	-7.436598969	-17.45069427	-10.18353729	-31.40775452	-15.48982391	-9.935926819	-14.2976059	-20.509935	-8.330323029	-10.14791565	-23.94015808	-23.54272461	-13.01384277	-36.22894897
Z SUR Premaxillary-maxillary 34	13.6980423	13.9958786	8.940503693	13.38693085	15.64968872	11.74387817	10.74889374	13.08245697	14.28772278	24.21538391	18.0962738	15.16055603	19.00908051	13.30562134	20.12391968	19.44185944	54.11108398	54.99867554	57.31296387	57.44310303	-43.62460327	-2.460862732	-0.348881125	-26.29734802	-0.951821518	-35.98703613	-41.73257141	11.0348114	-8.825500488	-17.74183655	-4.131896973	-4.879233551	-16.1180603	-4.172229385	-7.526496124	-18.14433289	-8.738098907	-15.44577179	3.125952339	-6.341812515	-14.37900543	-9.105303192	-3.503352356	-21.45885773	-17.74370575	4.729374695	5.881476593	2.735696602	26.37525024
X SUR Premaxillary-maxillary 33	-19.54136047	-21.88340607	-16.30733795	-9.308918762	-7.567772675	-13.82457123	-18.58139343	-16.63561401	-7.968196869	-17.3024292	-7.85001297	-3.396434021	-8.768673706	-8.018921661	4.411058044	-7.637635803	17.61223602	5.8781353	0.259222531	3.37509079	-12.95716553	-16.58513489	20.73145142	-16.64805603	24.0926178	-5.675540924	2.668592072	-12.36877747	-13.74115906	10.50575256	-18.60496368	-16.02798615	11.80940857	-13.60926819	-17.8916153	13.96033936	-13.0559845	11.81083832	14.03982544	-14.86628723	14.15083313	-16.73078461	-20.38609314	18.52595978	16.28618469	11.85797806	0.985281277	12.71139603	-20.6960434
Y SUR Premaxillary-maxillary 33	-19.02388916	-19.34288635	-14.2171875	-15.92845001	-18.14381714	-17.00235748	-17.25351715	-15.95931549	-16.75492706	-24.68616943	-18.36938477	-17.13552246	-18.82472839	-17.57370148	-18.76850586	-42.13197632	-34.26022034	-30.72547302	-34.81178284	-31.18744202	-11.01275864	-11.94466476	-17.02765503	-14.91137695	-14.53260956	-7.562281036	-6.676348114	-39.51702576	-13.4372406	-3.557187653	-15.31370544	-14.23603058	-11.16951523	-13.62501068	-12.41398315	-2.999859238	-14.2390976	-5.179615021	-33.50585938	-12.71559448	-5.590391922	-11.42060776	-16.36134033	-2.677879333	-5.007534409	-16.14951935	-16.6559494	-7.931977844	-27.64036865
Z SUR Premaxillary-maxillary 33	5.182349014	4.2036026	0.720241785	14.75091553	16.84837646	3.491292191	1.762586594	5.464529419	15.62319946	25.69833984	18.76666107	15.6833847	19.29928589	15.05497894	16.75200958	17.62618408	48.26617737	51.02818604	52.45219727	52.51769409	-35.07904358	-7.09718399	-1.89397831	-18.78518524	-1.952283287	-27.62320557	-33.42753296	10.59264755	-4.860493088	-17.0059433	0.396914411	-0.875488758	-14.77957458	-1.022410202	-2.903075981	-16.80370178	-3.611870193	-14.89358063	-4.341454315	-2.258171272	-14.14701538	-4.56879921	0.623869848	-19.65667267	-16.11127777	3.475421906	4.144274139	-0.038251641	27.94650879
X SUR Premaxillary-maxillary 32	-17.82644501	-19.41784668	-14.20297241	-6.178760529	-4.699214554	-11.82896729	-16.57441711	-14.75384979	-5.698842239	-14.33592224	-5.261293793	-0.232353091	-6.307187271	-4.833441544	6.112181473	-8.176430511	14.84109039	4.581398392	-1.81105442	2.139116859	-10.4888031	-14.48860474	22.90809326	-13.4193161	25.85972595	-4.166320801	4.378931808	-12.45832977	-11.11469574	8.534369659	-16.85679626	-14.41240845	8.59807663	-11.0941452	-15.56486053	11.28083649	-9.87970047	9.431546021	10.97428284	-12.4613945	12.57666779	-14.2833725	-17.54703827	14.82332611	13.90970612	11.75361557	2.462503815	12.43835144	-16.40940247
Y SUR Premaxillary-maxillary 32	-15.03703766	-14.60164337	-10.92916412	-18.4593689	-21.04688416	-13.09998627	-13.04901123	-12.74425125	-19.35481873	-28.50764771	-20.83415527	-19.75039063	-21.71532288	-20.5687561	-20.44016724	-41.78586426	-36.18478088	-32.20361938	-35.70089111	-32.59639587	-14.55691833	-8.180165863	-16.7581604	-17.07223816	-13.9075531	-11.47630157	-10.53412323	-40.32626038	-17.60524139	-5.671857071	-20.00864105	-18.04234467	-12.72155533	-17.26223602	-18.03307037	-5.258078766	-18.34505615	-7.030456543	-30.94532166	-16.71682281	-6.893099213	-15.04490204	-20.09610443	-4.868479919	-7.524559021	-17.97103271	-17.89851379	-10.65469818	-31.97534485
Z SUR Premaxillary-maxillary 32	6.526049805	5.545273209	2.53104744	13.29065552	15.68606567	5.205293655	2.766995811	6.697009277	14.6777771	22.88021393	17.48982849	14.40889893	17.46566315	13.63216553	13.57021637	13.76478271	45.66005859	47.63825073	49.15108643	49.04317322	-35.99998779	-7.609973907	-5.811205292	-20.68963623	-6.109029388	-28.55766907	-34.46076355	6.521179199	-5.430281448	-20.03280029	-0.897764778	-1.671642494	-17.63269806	-1.630057335	-4.017145157	-19.8297821	-3.97653389	-17.10552063	-3.210270309	-3.273141098	-17.19430542	-5.340371704	1.034204769	-23.54463348	-19.90602264	-0.161021876	1.045823383	-3.767465591	26.05773315
X SUR Premaxillary-maxillary 31	-15.3684494	-15.66059875	-11.1996048	-6.228707504	-4.606038284	-8.837352753	-14.20170135	-12.36372986	-5.630565262	-14.08913879	-5.46242218	0.054109877	-6.154118729	-4.082593918	5.809221649	-12.04537735	9.742414093	0.597298622	-6.351700211	-2.323085594	-5.106555176	-12.10144348	24.82331085	-10.93490219	27.32197571	-0.167519784	9.871032715	-16.51795044	-10.95820541	8.483086395	-15.86522217	-14.48521576	6.623399353	-10.60202026	-14.18538971	11.3298111	-9.339601898	9.133365631	9.556287384	-12.13036041	12.52886505	-13.63862762	-16.65794067	14.75638275	12.89505615	9.901712036	1.662075615	12.74216385	-14.52480164
Y SUR Premaxillary-maxillary 31	-12.35951767	-12.04586411	-9.635089874	-22.46919861	-25.31948547	-10.76730576	-11.01533661	-11.39536057	-23.25261536	-31.11107483	-25.01090851	-23.91254425	-25.8422821	-25.07657776	-25.20214386	-40.87831116	-38.30242615	-33.13604431	-35.6769165	-34.03881226	-15.91050873	-4.13070488	-19.23137207	-16.84156342	-17.28864899	-13.25770874	-11.08085709	-38.5492981	-21.54420929	-10.43548431	-24.42456665	-22.37980347	-17.26694031	-21.1677536	-23.25808563	-10.34128571	-22.35611725	-12.37562714	-25.3273407	-21.1458313	-11.51695328	-19.57621155	-25.31035004	-11.42938995	-13.30769958	-21.48213806	-20.9616394	-16.44082947	-36.49769592
Z SUR Premaxillary-maxillary 31	10.8090538	11.46317291	7.488160706	9.191607666	11.0660675	9.85422821	8.642766571	11.3911026	11.08295517	18.65028687	13.7833374	10.04932709	13.64894714	8.854286194	9.46572876	10.35949173	45.471875	45.0493927	47.11132813	46.3354126	-39.99017639	-5.925875473	-10.73132935	-25.93126831	-10.71980057	-31.64417114	-37.48235779	0.565152407	-9.861406708	-22.01799774	-5.040405655	-5.604191208	-19.48931732	-5.639187241	-8.85062561	-21.90001984	-8.291781616	-19.24333191	-1.003529263	-7.183966064	-19.16033936	-9.092646027	-2.687790298	-25.85254822	-21.9111969	-3.804944229	-2.671406746	-6.417839813	19.52832947
X SUR Premaxillary-maxillary 30	-23.84074554	-26.5026947	-21.15016022	-16.43681641	-14.32065887	-18.45610809	-23.42203522	-21.45013733	-14.76152039	-23.78501587	-15.34627533	-10.20382843	-16.16455536	-16.4987793	1.771436691	-14.39889679	16.33818512	0.931106758	-4.401183701	-2.175424004	-12.90431824	-21.65877991	24.4496109	-21.58768921	28.73806152	-4.826272202	2.646908379	-21.33885345	-23.29993286	18.55774689	-27.78562317	-24.48070831	18.07544556	-21.25303192	-26.84735107	21.31292877	-21.26826477	18.92195587	19.20600739	-23.24285278	21.18553772	-24.40346375	-28.47435913	27.37544556	24.74603271	15.77693176	-1.3051301	19.00856171	-28.68588562
Y SUR Premaxillary-maxillary 30	-21.43323822	-21.43517151	-16.73243866	-19.68785095	-22.41772766	-19.17957001	-19.77286682	-18.566745	-20.6801178	-28.33839417	-22.5064621	-21.78546448	-23.57567291	-21.68364258	-25.64080811	-44.2238678	-38.65834351	-34.48375244	-37.8618866	-34.56896057	-6.352935791	-9.521934509	-24.38428955	-11.59372787	-21.09190979	-3.26882019	-2.011343193	-41.96273193	-15.22901459	-6.802629089	-17.40186005	-16.85428925	-16.21156158	-15.68963928	-14.67727051	-6.085242462	-15.90530396	-8.935081482	-33.0557373	-14.03095245	-8.868320465	-12.68495331	-18.6420517	-6.39029541	-8.330149841	-22.5565979	-22.26049957	-11.41624603	-33.80745544
Z SUR Premaxillary-maxillary 30	12.01808548	12.13803864	7.22047348	14.18170471	16.54073639	10.16072845	8.973536682	11.66515579	14.93141632	25.50030365	18.8028656	15.81817322	19.79972229	14.35426941	20.94540405	20.46753235	54.26185913	55.66325684	57.90933838	57.93466797	-42.17650452	-2.987420654	0.785841084	-24.5799408	0.4656528	-34.65180664	-40.35146179	12.73835831	-7.969289398	-16.86020966	-3.047672081	-4.176401138	-15.21248779	-3.379894257	-6.319532776	-17.17248077	-7.601088715	-14.6710144	1.906428719	-5.615649796	-13.57147827	-8.162784576	-2.714730644	-20.14478912	-16.71155853	5.967757797	6.814041901	3.590032959	27.56383972
X SUR Premaxillary-maxillary 3	-13.57580719	-13.94923553	-8.020623016	2.530444908	4.43320961	-5.518884659	-10.80245285	-8.268998718	3.332868576	-5.024674225	3.868378448	8.351329041	2.202325249	3.799117279	9.372440338	-0.204439449	16.50688019	10.8988533	4.864408112	8.905931854	-10.23995132	-6.615946198	17.17391052	-7.796686554	19.52625275	-4.705898285	4.831199646	-1.930662346	-1.470946598	-0.853586769	-7.290166473	-4.591596603	0.587326813	-1.372443199	-6.06324501	2.619558334	-1.672034073	0.625041914	4.572053528	-2.566826057	3.684038162	-4.007577133	-8.129590607	5.746995544	4.339223862	5.029185104	4.897159576	3.686496735	-3.253421783
Y SUR Premaxillary-maxillary 3	-13.08499451	-11.99599609	-7.618018341	-14.17285004	-15.83113403	-9.973698425	-10.17909164	-10.00042343	-14.88590393	-21.96047516	-15.9183548	-14.12761841	-15.68789673	-15.41301117	-12.06337738	-38.7097229	-30.16227722	-27.08059692	-32.00851135	-28.45206604	-20.04434814	-12.8875351	-7.957309723	-21.03231812	-6.2491642	-16.15142365	-15.97151947	-36.73687744	-15.18841705	-1.80005455	-16.42058563	-14.97467194	-6.214672089	-13.97387695	-14.21901855	-1.31524992	-14.98790131	-2.424651146	-32.0415863	-13.55029144	-2.861611366	-12.89539032	-16.4311554	-0.51158309	-2.713095474	-8.635836029	-10.22034454	-6.048800278	-24.87052155
Z SUR Premaxillary-maxillary 3	-2.004871559	-2.82243824	-5.676081467	13.49059601	15.46505127	-3.330351257	-5.232091522	-1.060279369	14.79544983	24.78594666	16.47171021	13.92450409	16.26069336	14.53182526	8.91653595	10.83429489	37.89228821	42.55177307	43.46359863	42.36639404	-27.92091064	-13.94021149	-8.341691589	-13.49651794	-8.398631287	-19.99581757	-25.95405273	3.871927643	-1.570894623	-19.53067627	3.414843369	1.528950882	-15.99885254	1.060207748	0.723225546	-18.4767334	0.132353759	-16.87110596	-10.77229462	0.993009663	-17.17203674	-0.746670818	5.313156128	-21.51390991	-18.5026474	-3.876211166	-2.591939545	-8.010012054	26.89248962
X SUR Premaxillary-maxillary 29	-15.47534943	-15.83046722	-11.54721909	-7.724559021	-6.050399017	-8.994947815	-14.36972351	-12.89882813	-7.236264801	-15.48747406	-7.02374649	-1.72191658	-7.977518463	-5.944731522	4.403404999	-13.60067902	8.910390472	-0.702866507	-7.420810699	-3.935010529	-4.51660614	-12.87875214	24.65530853	-11.32708206	27.38759766	0.643505859	10.54293137	-18.35185394	-12.43896179	9.891438293	-17.36317139	-16.03171539	7.73239975	-11.9799942	-15.50720825	12.37519226	-10.64931793	10.08452682	11.14919128	-13.59525909	13.63377075	-14.8355896	-18.08049316	16.05041962	14.27730103	9.755744934	0.490410566	13.23045807	-16.56737823
Y SUR Premaxillary-maxillary 29	-13.60602875	-13.40848083	-10.76642914	-22.75926971	-25.50214691	-11.80179062	-12.2567688	-12.53382797	-23.61181488	-31.39850159	-25.35721588	-24.37872467	-26.26844788	-25.14848175	-26.4274231	-40.48225708	-38.54569702	-33.12800903	-35.55289307	-33.85296326	-14.63547974	-4.041381836	-21.42058105	-15.4387558	-19.07116089	-12.03689499	-9.591078949	-37.98269348	-21.2634964	-11.45275803	-23.99429474	-22.25860596	-18.41284485	-20.92434998	-22.9019928	-11.33314056	-22.19209137	-13.29939117	-24.58513489	-20.6717865	-12.60226746	-19.35388641	-25.29687195	-12.77333221	-14.51562347	-23.14565887	-21.81131439	-17.42458191	-37.34489441
Z SUR Premaxillary-maxillary 29	12.48229523	13.03868713	8.932585144	8.415965271	10.16735458	11.24422226	10.14833603	12.74749451	10.18189774	18.04102478	13.01853638	9.241921997	12.94839935	7.801016235	10.18785172	11.08051605	47.07935791	45.97154541	48.22210388	47.61274719	-40.62473755	-4.173915863	-10.32874756	-27.02790833	-10.4011116	-32.75482788	-38.30760498	1.142067242	-11.25487823	-21.21665344	-6.595404053	-7.086369324	-18.7864502	-6.864871979	-10.26617126	-21.30514221	-9.82650528	-18.58688812	-0.378198433	-8.540040588	-18.39416962	-10.39365082	-4.28808403	-24.93566895	-21.14951782	-2.947994423	-2.455210495	-4.887940598	18.58341522
X SUR Premaxillary-maxillary 28	-19.70102539	-20.78274994	-16.91480103	-15.99538574	-13.62839966	-14.24867554	-19.94449158	-18.43667297	-14.35774231	-22.78781281	-14.52205048	-10.06125412	-15.98049164	-14.66004639	0.798306656	-17.5940155	9.83972702	-3.865114594	-9.455294037	-6.920027161	-6.60979538	-18.49773712	25.87883301	-17.1637558	29.55123901	0.128460789	8.82053833	-24.73555298	-21.36170807	17.62407074	-25.82884827	-24.38574371	14.65037537	-19.16297455	-24.52127686	19.07533264	-18.67274933	17.4780777	17.96986694	-22.07471619	20.55931702	-21.87700653	-25.92926331	25.43632507	21.95163574	13.04023438	-2.437992287	18.02770081	-26.65582581
Y SUR Premaxillary-maxillary 28	-18.66268158	-18.37784119	-15.40247345	-22.9807724	-26.13242188	-16.94428253	-17.86694183	-17.4816452	-23.78608398	-32.35687256	-26.07091064	-25.40238495	-27.43143616	-25.62874451	-29.80244751	-42.2587677	-39.9282959	-34.54588623	-37.32724915	-35.10796204	-8.213673401	-5.15062294	-27.96206665	-11.08910446	-24.2557724	-5.619683075	-3.61524086	-38.90803528	-19.28653564	-11.75641327	-22.03477173	-20.7077713	-20.81595612	-19.31532135	-20.58308411	-11.73913422	-19.88772736	-13.92587433	-25.85637817	-17.73096771	-13.47562256	-17.04219971	-23.40543213	-13.53898773	-15.26766815	-26.76772156	-25.05736237	-17.83820343	-39.17644348
Z SUR Premaxillary-maxillary 28	16.64658356	17.41641388	12.20815964	9.506520844	11.23829117	14.88928528	14.24864655	16.00610657	10.66297226	19.37429504	14.02038574	11.07511826	15.06439209	8.49380188	16.48778076	16.69446869	53.38199463	52.74019165	55.35495605	55.66876831	-44.3485321	-0.252529812	-4.189855576	-29.22235718	-5.432030487	-37.16286011	-42.06949463	6.48960495	-12.82089539	-18.2620575	-8.500183868	-8.577462769	-16.6026123	-7.924295807	-12.51825562	-19.04678955	-12.52067795	-15.88256378	2.855496025	-9.860338593	-14.73912506	-12.69567795	-7.068067932	-22.13658752	-18.51904755	2.246254921	2.345140457	1.110678577	20.09727325
X SUR Premaxillary-maxillary 27	-12.45620651	-12.12409286	-8.195444489	-6.152038193	-4.919520569	-5.554144287	-10.51605759	-9.85395813	-6.67062912	-14.43183594	-6.023809433	-0.698763609	-7.244842529	-4.874262238	2.328749657	-14.71611023	5.480583954	-2.734836769	-9.311473846	-6.188359451	-0.849830818	-10.4929184	23.02685699	-8.111118317	25.86056519	3.870705032	14.18498993	-19.39176788	-10.41236267	8.017355347	-15.42072144	-14.25431213	5.562883759	-10.53639526	-12.9321106	10.6070488	-8.260922241	7.294038391	11.21583099	-11.15482254	11.35262299	-13.0226059	-16.09302521	13.16633759	12.63178253	6.264691544	-0.871132469	11.07410202	-15.36683502
Y SUR Premaxillary-maxillary 27	-13.49507294	-13.7980835	-11.17184677	-23.03768463	-25.62406006	-11.40187149	-11.88966446	-12.60099335	-23.88725128	-31.87199097	-25.69381409	-24.7066391	-26.55441589	-25.16243591	-27.05500793	-37.62280884	-37.65621033	-31.55929871	-33.64315491	-32.10285645	-15.31335449	-3.464131165	-22.47519836	-14.21083984	-20.41195374	-13.09458923	-9.291062164	-35.06362	-22.23681641	-14.51822357	-24.79225769	-22.87915039	-20.55836487	-21.35352173	-24.06037903	-14.27839813	-23.32865295	-15.81845245	-21.0260788	-21.66377563	-15.18193665	-20.00524445	-26.23762817	-16.3708313	-17.74297638	-24.85673065	-21.98017883	-20.57868042	-38.48613281
Z SUR Premaxillary-maxillary 27	14.13348694	14.75317688	10.63121414	5.019007492	6.298548508	12.74295273	11.63989944	14.13198242	6.97545929	14.80676422	9.670917511	5.506777191	9.329769135	4.104014969	7.164539337	9.309033203	47.0201416	43.47790833	46.18252869	45.16737061	-39.95359802	-2.113370514	-13.63361664	-28.20697021	-13.62928162	-32.30223083	-37.70995483	-1.657897568	-14.38157959	-20.69583435	-9.754866028	-10.27128296	-18.03542786	-9.851911163	-13.35980072	-20.99817505	-12.53471146	-18.46895599	-1.725991058	-11.47394562	-18.10048523	-13.04062653	-7.407257843	-24.44737854	-20.33295288	-4.467487335	-5.105728531	-5.105460739	13.53839417
X SUR Premaxillary-maxillary 26	-19.85468903	-21.07567749	-17.49294891	-18.02237549	-15.79076233	-14.70899963	-20.38289642	-19.07418823	-16.23091888	-24.80423737	-16.54344788	-12.25794678	-18.08047485	-16.83560791	-0.726650333	-19.20502777	8.992414856	-5.545502853	-10.99886398	-8.583899689	-5.969527817	-19.49842224	26.18779907	-17.90644684	29.9947113	0.891355133	9.537359619	-27.24690552	-23.42450104	19.31516266	-27.67045898	-26.29000854	15.91503906	-21.04190979	-26.39110718	20.8844986	-20.35596619	18.94426575	20.09522705	-23.96876678	22.04176788	-23.55164948	-27.72733765	27.53545227	23.88391266	13.0181839	-3.68456459	18.96330719	-29.24980164
Y SUR Premaxillary-maxillary 26	-19.87262268	-19.82692871	-16.97035065	-23.21912689	-26.49983826	-18.36839294	-19.55826569	-18.80335541	-23.95501862	-32.96459045	-26.3420105	-26.07973022	-28.00576782	-26.11932373	-31.22790527	-42.00491943	-40.26298218	-34.7209259	-37.46440735	-35.16664734	-6.457229614	-4.684505463	-30.21114197	-9.303409576	-26.41786499	-3.992879486	-1.773163414	-38.45290222	-19.3006546	-12.84361877	-21.92849121	-20.64082794	-22.44809418	-19.40545197	-20.46216888	-13.02714081	-19.81225128	-15.24837189	-24.97193604	-17.69708099	-14.59915161	-16.96833954	-23.44780121	-15.04279938	-16.87330322	-28.3525116	-26.3516571	-19.18417358	-40.65970764
Z SUR Premaxillary-maxillary 26	18.46116638	19.46011963	13.87792206	8.810689545	10.37761078	16.62256775	16.0065155	17.51210632	9.821841431	18.31857452	13.31329956	10.52505112	14.55243683	7.378198242	17.20738678	17.58212433	55.28979492	53.91015015	56.62681274	56.98362427	-45.53158875	1.500659752	-3.727067947	-30.09230042	-5.393751907	-38.35456238	-43.06065369	6.842778778	-14.37992554	-17.57920074	-10.25914688	-9.991588593	-15.7821106	-9.200291443	-14.46872101	-18.47974091	-14.27167358	-15.33755341	3.563325882	-11.20174942	-13.6770874	-14.3949173	-8.911750031	-21.49206085	-18.00840149	3.346361923	3.036658096	2.604017639	18.58080444
X SUR Premaxillary-maxillary 25	-18.02845917	-18.47213135	-15.21768036	-16.06691284	-13.57602844	-12.59744949	-18.33944702	-17.1952713	-14.38818054	-22.7152298	-14.46576843	-10.36975861	-16.3193512	-14.26351166	-0.307453799	-18.2965744	7.734529877	-5.365236282	-10.84306107	-8.299842072	-4.53888855	-17.22853546	25.57241516	-15.50038605	29.15076599	1.925652695	10.87993851	-25.57288055	-20.68315582	17.2418396	-25.03131714	-24.16370392	13.42465515	-18.2456604	-23.63962402	18.14326477	-17.64046326	16.90830231	18.22188568	-21.64186707	20.11629486	-20.80366364	-24.74872131	24.67825317	20.86035919	11.4052124	-3.287315369	17.03509369	-26.28909607
Y SUR Premaxillary-maxillary 25	-18.67151642	-18.45345917	-15.82855988	-23.15119476	-26.28419495	-17.10803986	-18.28859558	-17.89948578	-23.80996094	-32.62838745	-26.09407043	-25.71383362	-27.71116943	-25.87322388	-30.44465332	-41.02843018	-39.40153198	-33.96897888	-36.60927429	-34.52317505	-8.225550842	-4.594681549	-29.187854	-10.12526932	-25.41217194	-5.646854782	-3.536355972	-37.31931458	-19.77164764	-13.34106903	-22.47342529	-20.95859528	-22.11408386	-19.77022858	-21.1161972	-13.52715149	-20.5634903	-15.38146362	-23.81730042	-18.22858276	-14.82041473	-17.53070526	-23.99345093	-15.55259552	-17.35895996	-27.74960327	-25.42578125	-19.71269073	-40.06561279
Z SUR Premaxillary-maxillary 25	17.62552185	18.45567017	13.23887634	7.763625336	9.350367737	15.96810455	15.37455597	17.04219513	8.982957458	17.33679657	12.08727341	9.301756287	13.34538879	6.38465271	15.24232025	16.08204803	53.23005981	52.01192017	54.98201294	55.43605957	-44.12678223	0.889766979	-5.450196075	-29.78972473	-6.968267822	-36.99361267	-41.63728333	4.961103439	-14.62887573	-17.95986786	-10.48328934	-10.33947983	-16.19859467	-9.666059113	-14.6806076	-18.92181244	-14.14195404	-15.67637329	2.091519547	-11.41521912	-14.26866455	-14.31020966	-8.828271484	-21.73952637	-18.34023438	1.782906914	1.003106594	1.121555328	17.30968018
X SUR Premaxillary-maxillary 24	-23.95942078	-26.38697815	-21.39144135	-18.2383667	-16.14644012	-18.69904785	-24.00463104	-21.9880661	-16.54415131	-25.2682251	-17.077034	-12.10580826	-17.78596039	-18.11154938	1.075374222	-17.22653809	14.03963013	-2.152155685	-7.544636536	-5.097021866	-11.04595184	-22.39558105	26.54991455	-21.75042725	30.69758911	-3.357569504	4.539131927	-25.23388062	-25.16065826	20.43873901	-29.73519287	-26.99006653	18.96474457	-22.81646881	-28.64510498	22.79623718	-22.82246857	20.39452209	20.11773224	-25.0106308	22.96105499	-25.95875549	-30.33102112	29.32631226	26.48696899	16.34109802	-2.164485931	20.82148285	-30.66983643
Y SUR Premaxillary-maxillary 24	-20.70472412	-20.51256409	-16.70149689	-21.99654236	-25.30630035	-18.80219879	-19.61761475	-18.64020081	-22.84911652	-31.31751709	-25.14666901	-24.43953247	-26.49734192	-24.69514008	-29.07072144	-44.5728241	-40.78475952	-35.7371582	-38.88811035	-35.84233704	-5.930352783	-7.046538544	-27.50982666	-10.73772202	-23.80467377	-3.036768341	-1.24299984	-41.88020935	-17.40910645	-9.006642914	-19.90120697	-18.89932709	-19.0423584	-17.69940186	-18.12671356	-8.541561127	-17.9138031	-11.32426987	-30.34780884	-15.78075256	-11.08786163	-14.88179779	-21.24089966	-10.04547729	-11.58232422	-25.79898987	-25.13950653	-14.39050446	-37.96899719
Z SUR Premaxillary-maxillary 24	15.86499176	16.47250519	10.89796753	12.68887482	14.89334564	13.72011261	12.85764618	14.75987549	13.75321045	23.40858612	17.6037735	14.58793182	18.62081757	12.45472336	20.60811768	19.87893372	55.7690918	55.89876099	58.30662842	58.44718018	-45.43244934	-0.99926033	-0.143078637	-27.83453979	-1.133328915	-37.72881165	-43.37677917	10.96864243	-10.24031754	-17.64874573	-5.569317627	-6.047705078	-16.09989471	-5.165101242	-9.320503998	-18.24579315	-10.3526947	-15.45129089	4.611228943	-7.550756073	-13.84954681	-10.5202034	-5.000261307	-21.5565979	-17.92806854	5.130572891	6.295561218	3.442996979	25.20524292
X SUR Premaxillary-maxillary 23	-19.25512238	-20.94114532	-15.93824158	-11.11417618	-9.096127319	-13.25061493	-18.8663269	-16.93228607	-10.01256409	-18.38435364	-10.04299316	-4.865538406	-11.07981949	-9.880527496	4.053099823	-13.1177063	12.87450867	0.89367342	-5.343372726	-2.331884575	-9.036516571	-16.69606018	24.54317932	-15.89897461	28.0212616	-2.423716927	6.183616257	-18.54874573	-16.62253418	13.19079132	-21.39235382	-19.53540039	12.13862381	-15.79594116	-19.91173706	15.79346161	-15.11243896	14.03063354	13.70800934	-17.61773682	16.69351196	-18.35758057	-22.35007172	20.74392548	18.15741882	13.14319458	0.313924837	15.68168488	-21.34555969
Y SUR Premaxillary-maxillary 23	-16.40697937	-16.20239868	-12.72747116	-21.17156982	-23.93470001	-14.52815704	-15.0842926	-14.83280945	-22.04593658	-30.11435852	-23.90926361	-22.954599	-24.87362823	-23.45085602	-25.28866272	-42.3257843	-38.52381897	-34.01690674	-36.57167053	-34.28425903	-11.65720673	-6.717033386	-22.08382874	-14.79936981	-19.04694672	-8.56687088	-7.253995514	-40.18599243	-18.47391815	-8.580715179	-21.03864288	-19.75627747	-16.52706146	-18.64903259	-19.33518219	-8.335718536	-19.42682343	-10.6514389	-28.8921936	-17.47595825	-10.14504318	-16.39960632	-22.30937347	-9.091028595	-10.9805481	-22.07387848	-21.4476944	-13.86006622	-35.27253113
Z SUR Premaxillary-maxillary 23	11.42585754	11.58288193	7.398947144	11.88516235	13.81669617	9.93348999	8.818093872	11.53829346	12.94101105	21.90940094	16.3464798	12.80868835	16.63695526	11.52942581	15.09121552	15.13740234	49.62513123	50.22899475	52.11343384	52.2269104	-40.97961731	-4.285518646	-5.05480423	-25.51741333	-5.315585709	-33.27599792	-38.91152954	6.458058929	-8.74697113	-19.47509613	-4.192535019	-4.708421707	-17.53871155	-4.30243988	-7.421408844	-19.69173431	-8.203462982	-16.94197235	0.251221466	-6.336590576	-16.51390839	-8.508376312	-2.643069267	-23.14085541	-19.60089417	1.081062698	1.57326622	-1.637555695	23.63305206
X SUR Premaxillary-maxillary 22	-21.11345978	-23.58432465	-18.35004425	-13.38137207	-11.30167694	-15.61697083	-20.86507874	-18.98117065	-11.89629593	-20.75154724	-12.15834732	-7.167580414	-13.23900757	-12.63372269	2.950872612	-12.67381897	15.31861725	1.728350067	-3.739725876	-1.262759686	-11.35918198	-18.94967499	23.39510651	-18.65830688	27.33724976	-4.058214188	3.749307251	-18.60037842	-19.19632111	15.21088257	-23.73370667	-21.22928619	14.80921326	-18.13346252	-22.64321442	18.17615814	-17.72052002	16.05628967	16.35228882	-19.83085632	18.21626892	-20.74309845	-24.82463837	23.49019318	20.73681488	13.87155609	-0.575166321	16.57242889	-24.71642456
Y SUR Premaxillary-maxillary 22	-19.53074188	-19.45770569	-14.99451294	-19.33165436	-21.8605896	-17.31873627	-17.9109436	-17.00756378	-20.30153046	-27.98051147	-22.06774292	-21.04144745	-22.96659698	-21.33903046	-24.05542603	-43.04954529	-37.61404419	-33.28540649	-36.686026	-33.56939392	-8.811990356	-9.378986359	-22.36488647	-13.12672882	-19.26866302	-5.721961212	-4.683800507	-40.62963257	-15.82176361	-6.830075073	-18.08110657	-17.21838074	-15.4248291	-16.14737244	-15.53351288	-6.192644501	-16.55315247	-8.908322144	-31.64056396	-14.72993317	-8.739499664	-13.5175827	-19.3567215	-6.699075317	-8.815484619	-21.33851166	-20.75779724	-11.5382164	-32.60707397
Z SUR Premaxillary-maxillary 22	10.43095398	10.33193893	6.072293091	13.41694489	15.48573608	8.752262878	7.577497864	10.48491898	14.2935791	24.11759491	17.83901672	14.5910553	18.55569153	13.39756165	18.20532837	18.20692596	51.65529175	53.06962891	54.87524414	55.09240723	-40.21775513	-4.019491196	-1.616094589	-23.81475677	-1.883717728	-32.84350586	-38.41829224	10.26349945	-7.744190979	-17.6686676	-2.947776031	-3.97404213	-15.68299866	-3.315942764	-6.158514786	-17.82624207	-7.243505096	-15.27215424	-0.149074554	-5.273713684	-14.53039703	-7.724669647	-2.316734123	-20.74667969	-17.28795624	4.063593674	4.40624733	1.28296566	26.14735413
X SUR Premaxillary-maxillary 21	-18.42431183	-20.5695694	-15.35978699	-9.429213715	-7.606299591	-12.46731339	-18.11464844	-16.19133453	-8.431954956	-16.86387787	-8.513140869	-3.171661758	-9.422798157	-8.137363434	4.738724518	-11.32563629	13.83124847	2.395856285	-3.779401016	-0.734260321	-9.669624329	-15.78835754	23.65840912	-14.88787842	27.09284668	-3.017728424	5.393386078	-16.21142426	-14.76564636	11.39801102	-19.66836548	-17.64570923	10.93579254	-14.44627228	-18.07345276	14.5445694	-13.69319458	12.68226547	12.55011368	-15.84905396	15.1434494	-16.76889343	-20.83327789	18.9285553	16.53459167	12.58010864	1.015448761	14.45418091	-19.66266327
Y SUR Premaxillary-maxillary 21	-15.90513458	-15.85709534	-12.13303986	-19.94057312	-22.69792175	-14.05527039	-14.60950775	-14.19028778	-20.95403137	-29.09242249	-22.57382355	-21.74590302	-23.66956787	-22.25587769	-23.31459961	-42.04671326	-37.57868958	-33.09486389	-36.11706848	-33.50198669	-12.5352478	-7.501019287	-20.16636047	-15.21506042	-17.29045258	-9.378198242	-8.374617004	-40.17130737	-17.92678223	-7.509880066	-20.53429718	-18.97079926	-15.10850983	-18.11487732	-18.56335754	-7.297116852	-19.06573792	-9.615529633	-29.70377808	-17.00864716	-9.008596039	-15.79087067	-21.51394348	-7.644538116	-9.63319931	-20.42850647	-19.92664948	-12.43086166	-33.41765137
Z SUR Premaxillary-maxillary 21	9.541270447	9.367366028	5.583293915	12.34512253	14.56182098	8.179063416	6.725550842	9.734185028	13.55211639	22.3714798	16.76704865	13.20639038	16.97935181	12.22650757	14.43790283	14.66602325	48.40657959	49.43426514	50.96142578	51.04551086	-39.19508362	-5.380223846	-5.311322784	-23.93994141	-5.395867157	-31.48291931	-37.30575562	6.630179596	-7.520597839	-19.53660583	-2.83828392	-3.606136322	-17.29998169	-3.325163651	-5.955156326	-19.64783173	-6.946853638	-16.93338165	-1.405824852	-5.335256958	-16.64611359	-7.288027191	-1.465222645	-22.96565247	-19.45862579	1.058228397	1.169366074	-2.328312874	24.53854828
X SUR Premaxillary-maxillary 20	-21.62932739	-24.32345276	-18.90678101	-13.59931488	-11.58031769	-16.15341644	-21.11563721	-19.3437027	-11.97930069	-21.19862823	-12.31382675	-7.448458099	-13.3032959	-12.98313446	2.62738533	-11.45130539	16.89895325	3.069267273	-2.150115013	0.292708492	-12.88481598	-19.52625732	22.10018463	-19.5355011	26.26308899	-5.159534836	2.515018272	-17.34404907	-19.1913208	15.16218719	-23.64031067	-20.85744934	15.42843018	-18.23115845	-22.88994904	18.4304184	-17.81232758	16.0778717	17.29221954	-19.85622253	18.02677917	-20.97895508	-24.93241119	23.69311676	20.99131012	13.51590729	-0.66064229	16.11938934	-25.58659821
Y SUR Premaxillary-maxillary 20	-21.11634369	-21.25615387	-16.07564392	-17.61092529	-19.84359589	-18.78078766	-19.31993713	-17.8726059	-18.66177368	-26.12140808	-20.32197418	-19.09487915	-21.01938629	-19.3112854	-22.29386444	-42.96842957	-36.16920776	-32.26462708	-36.079422	-32.59768677	-7.892264557	-11.28202057	-21.33272552	-12.61363449	-18.42100677	-4.707785034	-3.637532806	-40.33137817	-13.73999939	-5.36762619	-15.85666351	-15.32068481	-13.8802063	-14.20680695	-12.63899612	-4.416384888	-14.37840881	-7.299211884	-33.2891571	-12.9141098	-7.467061615	-11.58617096	-17.1208847	-4.731995392	-7.013938141	-19.87057495	-19.40149536	-9.679411316	-29.77317505
Z SUR Premaxillary-maxillary 20	8.710835266	8.390491486	4.168841934	14.38854675	16.49484253	7.028561401	5.744906616	8.879883575	15.1633606	25.5615921	18.60326996	15.59715576	19.6516983	14.45913239	19.39763947	19.6275238	51.99243774	54.05994263	55.73372803	55.94673462	-38.70952148	-4.685437775	0.008196659	-21.84876404	-0.177155733	-31.45547791	-36.84373779	12.23570251	-6.972549438	-16.44881744	-1.823163414	-3.109404945	-14.57382202	-2.469761276	-4.960160828	-16.40427094	-6.175640488	-14.21495209	-1.472860622	-4.11574707	-13.4075119	-6.68658371	-1.583720684	-18.95549011	-15.8120224	5.587757492	5.803633499	2.474136543	27.36114197
X SUR Premaxillary-maxillary 2	-23.07179108	-25.77777405	-20.32546692	-15.52237701	-13.43445282	-17.60975952	-22.49031677	-20.76433563	-13.85006561	-22.9485321	-14.39829865	-9.37543869	-15.3195816	-15.4413147	1.796525574	-12.96700439	16.94989319	2.051387405	-3.014422798	-0.818139935	-13.19588013	-21.00976715	22.82584534	-21.01227417	27.22416077	-5.088102722	2.241695023	-19.39829865	-21.88854218	17.36519165	-26.27400818	-22.98882294	17.20835876	-20.30362396	-25.43773041	20.42305908	-20.02152557	17.9315567	18.97556152	-22.04375	19.99521027	-23.22147064	-27.14650269	26.06842041	23.43259888	14.69974823	-1.348794079	17.7049118	-27.86586914
Y SUR Premaxillary-maxillary 2	-22.09934082	-22.25587463	-17.1667511	-18.20298309	-20.56928253	-19.73366241	-20.31684265	-18.81008606	-19.24111786	-26.68306885	-20.90343018	-19.96882782	-21.76123352	-19.92332916	-23.71198883	-43.55335083	-36.97452087	-33.11182861	-36.75606689	-33.29448547	-6.327869415	-10.98828888	-23.06969299	-11.5362648	-19.96404114	-3.274087143	-2.019887924	-41.10123291	-13.70714417	-5.857584	-15.765448	-15.45892487	-14.92286987	-14.33908997	-12.41462479	-4.838092041	-14.36926422	-7.890563202	-33.70771179	-12.90547485	-8.01055069	-11.41316605	-17.13977509	-5.068733597	-7.287921906	-21.05305634	-20.62004852	-10.21336746	-30.9478241
Z SUR Premaxillary-maxillary 2	10.13757324	10.01555939	5.442253494	14.53988953	16.72198334	8.494332886	7.112942505	10.10811539	15.1760788	26.0045166	18.91187897	15.95014496	20.15189667	14.64542389	20.85240479	20.71316223	53.70032349	55.52687378	57.54106445	57.62253418	-40.16559448	-3.703590012	0.957683277	-22.81991272	0.829112053	-32.87110596	-38.32063904	13.35840302	-7.511219788	-16.12620087	-2.426286507	-3.807419586	-14.43183899	-2.901498604	-5.699057007	-16.28066559	-6.982239532	-13.94611664	-0.024434288	-4.859141922	-13.02801056	-7.351014709	-2.198184776	-18.76981812	-15.88409576	6.5308815	6.868292236	3.741954422	27.55577087
X SUR Premaxillary-maxillary 19	-18.40297394	-20.72696838	-15.54762421	-9.703779602	-7.997898102	-12.67205124	-17.85288696	-16.48625946	-8.5996521	-17.09651794	-8.697048187	-3.715789032	-9.97591629	-8.536075592	3.989660263	-10.25576782	14.90547333	3.184281731	-2.507594109	0.130927432	-10.26480331	-16.05058746	22.27035828	-15.30630646	25.50307465	-3.342867279	4.634963989	-15.05274353	-14.58606415	11.03145523	-19.39107361	-17.30006256	11.18586121	-14.90906982	-17.98161926	14.88317566	-14.17775116	12.65320816	13.56955414	-15.59811249	14.6403717	-16.60453644	-20.9658371	18.86385956	16.51320801	12.21231842	0.536990118	13.42911224	-20.41203003
Y SUR Premaxillary-maxillary 19	-17.41567535	-17.82479401	-13.55249023	-18.36230469	-20.68520813	-15.49801788	-16.20945892	-15.38396606	-19.15120239	-27.30823669	-20.6577652	-19.93947906	-21.79403534	-20.28795166	-21.57575684	-41.46734619	-36.31708679	-31.69464417	-35.15128174	-32.12990417	-11.38465042	-9.442211151	-19.38774261	-14.16465149	-16.88352661	-8.184733582	-7.303113556	-39.36781616	-16.02956085	-6.546645355	-18.38606262	-17.04824066	-14.25360565	-16.36716003	-16.25808716	-6.327587128	-17.16978607	-8.587152863	-30.5540802	-15.23800049	-8.017448425	-14.00640564	-19.53799438	-6.324171829	-8.406653595	-19.41666107	-18.83263397	-11.19140244	-30.90006104
Z SUR Premaxillary-maxillary 19	8.125306702	7.804354858	4.196814346	13.00499725	14.71031036	6.608702087	5.202393341	8.491271973	13.62739716	23.31373444	16.91677704	13.77787933	17.31363983	12.78370285	15.20349731	15.97354889	49.04156799	50.27985229	51.63087158	51.6789978	-37.56246948	-5.345096207	-4.012924194	-22.26646576	-4.099448776	-30.11091614	-35.73374939	8.25080719	-7.093254852	-18.11945801	-2.212992668	-3.39787941	-15.82394867	-3.042584038	-5.266630936	-18.52737274	-6.3554142	-15.72875519	-3.088114548	-4.777173233	-15.42472687	-6.908812714	-1.410234547	-21.3105423	-17.62878418	2.349334526	1.914668655	-0.837429619	25.5055069
X SUR Premaxillary-maxillary 18	-12.67322464	-12.85873413	-7.241734314	2.518668556	3.971253586	-4.433317184	-9.589990997	-7.162776947	3.524512863	-5.70418396	3.654298782	8.30947876	1.873558426	3.513245773	8.03946991	0.12215122	16.24580383	11.01685181	5.396213913	9.023405457	-9.715589142	-5.668598938	14.99119873	-7.07339325	17.87219849	-3.889977264	5.331489944	-1.829726601	-0.769410324	-1.474808598	-6.573766327	-4.039271927	-0.045702511	-0.971550179	-5.991884995	2.046933556	-0.876808643	0.229320502	6.085123444	-1.858191109	2.71071949	-3.617694473	-7.770652771	5.44168129	4.022102737	3.703570557	3.967193604	2.637220001	-3.557795334
Y SUR Premaxillary-maxillary 18	-14.86545868	-14.32677002	-9.266201782	-12.89413452	-14.00198364	-11.61894379	-11.87718353	-11.24233322	-13.37832794	-20.46245728	-14.28258972	-12.51302643	-14.34772797	-13.63271027	-10.82251053	-37.34196777	-28.3803894	-25.48293457	-30.16742859	-26.62861938	-19.05996552	-14.03350983	-7.962800598	-19.56119995	-6.813359833	-15.28767548	-15.08585358	-35.21238403	-13.07277069	-2.100082016	-14.49899139	-13.56808167	-6.197799683	-12.76931076	-11.97415237	-1.612848473	-13.27196503	-2.382619858	-32.29677124	-12.35058899	-3.12922039	-11.3833252	-14.77036896	-0.644760895	-2.760348892	-8.508573914	-8.765448761	-6.266181946	-22.32944336
Z SUR Premaxillary-maxillary 18	-2.467950821	-3.712277222	-6.502153778	12.66604233	14.3836441	-3.960724258	-6.063058853	-1.824151611	13.81913147	24.32228699	15.53057404	12.86262512	15.2331131	13.6728714	8.281282043	11.22018738	38.11836548	42.78452148	43.75562439	42.38372192	-26.57294006	-12.85972137	-8.113002014	-12.4581131	-7.960005188	-18.70776825	-24.59931183	4.699241257	-2.449833298	-18.18074646	2.657185745	0.508082247	-14.32279816	0.156014991	-0.215142393	-16.64667053	-0.915565872	-15.21637115	-12.56282501	0.28179915	-16.38535004	-1.622297096	4.066969681	-19.15328064	-16.45178223	-3.611919403	-2.923582268	-6.654489136	26.49904175
X SUR Premaxillary-maxillary 17	-25.64049377	-28.24141846	-23.56812286	-21.71049652	-19.8516983	-20.21888275	-25.81326599	-23.96154938	-19.94445343	-28.25387878	-20.71658478	-15.79866638	-21.14402466	-22.15576935	-0.663125181	-19.95836639	13.52840271	-4.424578857	-9.814690399	-7.466659546	-10.93754959	-25.0448822	27.66567993	-23.99875336	31.97121887	-3.14025135	4.73396759	-29.45648804	-29.13127136	23.83414307	-33.39762878	-30.78313599	22.26734619	-26.66538696	-32.3393158	26.53308411	-26.58007202	23.15726166	23.39500732	-28.44916077	25.93565979	-29.28617249	-34.41299744	33.44807129	30.54613037	17.49975586	-3.574319839	23.67930908	-35.35251465
Y SUR Premaxillary-maxillary 17	-22.4244873	-22.43786469	-18.7596283	-22.95625305	-26.64212646	-20.52114868	-21.76507874	-20.32516479	-23.82160492	-33.17489624	-26.39814453	-26.08489685	-28.05372009	-26.22212219	-31.99429321	-45.29798279	-42.14201965	-36.84821167	-39.80976563	-36.68993835	-3.203851318	-5.875159836	-30.84584351	-8.599607086	-27.38591003	-0.530997086	1.915040016	-42.32324219	-17.6800827	-10.34672699	-20.35593414	-19.30879669	-21.24954224	-18.07518921	-18.77483215	-10.02215347	-18.30596771	-13.05909119	-29.56393127	-15.9602066	-12.48613358	-15.16580963	-21.68430328	-12.02890396	-13.43944092	-28.46932678	-27.90280457	-16.14713135	-41.20405579
Z SUR Premaxillary-maxillary 17	19.13990326	20.38089142	13.68049927	12.27763596	14.48571777	16.66713867	15.91522522	17.39846954	13.3916687	22.72451935	17.4131073	14.46773224	18.66460419	11.66381989	22.39889069	21.46641693	59.34294434	58.2743103	60.60822144	60.61326294	-48.31586304	1.474814892	0.867664623	-29.70988159	-0.480169153	-40.66650696	-45.77305908	11.84649353	-11.9021225	-17.19345703	-7.443442535	-7.470871735	-15.7768631	-6.417917633	-11.77431793	-17.94074554	-12.57418747	-15.05602875	7.087688446	-9.163906097	-13.04039764	-12.4766777	-7.239117432	-21.25772705	-17.67533569	6.947429657	8.08506012	5.675075912	23.99485779
X SUR Premaxillary-maxillary 16	-21.70621796	-23.71881409	-18.79425659	-15.00273743	-12.80141602	-16.16234589	-21.65775909	-19.66713257	-13.52429504	-22.1342041	-13.78583527	-8.72119751	-14.75854492	-14.27497406	2.429045868	-15.28401794	13.52248077	-0.68520484	-6.335574341	-3.778352356	-10.08399277	-19.62344513	25.48309631	-19.04237061	29.37631836	-2.816182518	5.300052643	-21.97238922	-21.22830353	17.16125946	-25.8402771	-23.57725067	15.74376373	-19.45082703	-24.62418823	19.41551666	-19.17329865	17.49338531	17.11742706	-21.68382263	20.15372925	-22.34756012	-26.50170593	25.37985535	22.44852905	14.87383423	-1.013182163	18.20131531	-26.09752197
Y SUR Premaxillary-maxillary 16	-18.91101074	-18.59517517	-14.86204681	-21.62553558	-24.58130951	-16.89346771	-17.48220215	-16.97475433	-22.46458893	-30.54726257	-24.47615509	-23.81795654	-25.63716736	-23.94922638	-27.23259277	-43.51663818	-39.68784485	-34.9790863	-37.85856018	-35.19646301	-8.580457306	-7.155692291	-25.0294342	-12.67266312	-21.47657623	-5.501036453	-4.178010559	-41.04737854	-17.85368195	-8.858017731	-20.31567383	-19.29280396	-17.86502228	-18.04431152	-18.47605591	-8.403199768	-18.45901642	-10.99065018	-29.73364258	-16.42511444	-10.59541779	-15.41136932	-21.71381378	-9.469441223	-11.26773758	-23.94471588	-23.29012909	-14.11031647	-36.75271606
Z SUR Premaxillary-maxillary 16	13.62529755	13.97642822	9.175357819	12.3741333	14.40049896	11.85154419	10.94701004	13.25559692	13.32467041	22.76134644	16.93888855	13.909935	17.78980713	12.06193542	18.1685318	17.78613281	52.69202271	53.30634766	55.55198364	55.77018433	-43.1460968	-2.478395653	-2.262819672	-26.7578949	-2.900424576	-35.58273926	-41.20625916	8.926744843	-9.458834839	-18.33556976	-4.853835297	-5.420298386	-16.68069	-4.770343018	-8.296554565	-18.78777008	-9.234770966	-15.92397308	2.439099503	-6.956739044	-15.15868835	-9.538972473	-3.763700485	-22.13643799	-18.54663391	3.116478348	4.096869659	1.294378281	24.78455048
X SUR Premaxillary-maxillary 15	-20.07407837	-21.49107971	-17.10955963	-14.48641663	-12.20160599	-14.46223907	-20.13622284	-18.37000427	-13.03821411	-21.46852417	-13.17570496	-8.368723297	-14.42711334	-13.3408371	2.039527512	-16.04466705	11.4153717	-1.978158951	-7.755021667	-5.106925964	-7.965132904	-18.28097534	25.68957825	-17.32378998	29.17310486	-1.189897156	7.382926178	-22.62553558	-20.12733002	16.46441803	-24.74619751	-23.01123047	14.28672638	-18.33700562	-23.39151611	18.28802948	-17.88309479	16.60274353	16.54315186	-20.8454071	19.54980621	-21.09733734	-25.1833725	24.21576385	21.10104828	13.58845367	-1.410052967	17.47987061	-24.98266907
Y SUR Premaxillary-maxillary 15	-18.12154083	-17.72681885	-14.42138672	-22.38355408	-25.4894165	-16.17056427	-16.80157166	-16.545961	-23.28868713	-31.4906189	-25.34697113	-24.62262726	-26.48436584	-24.80523224	-28.17748718	-42.6901886	-39.62826843	-34.78917847	-37.35493164	-35.07989197	-9.320947266	-5.898138046	-25.80484924	-12.59419556	-22.31166534	-6.492432404	-4.79786377	-39.90821533	-18.89419098	-10.33428574	-21.56139984	-20.34150543	-19.08110199	-19.00527802	-20.01457062	-10.12766953	-19.64968567	-12.45478134	-27.4615509	-17.49160004	-12.0389534	-16.64797821	-23.04906769	-11.58705673	-13.29120941	-25.01991272	-23.81583405	-16.04189453	-38.04080811
Z SUR Premaxillary-maxillary 15	14.7005722	15.2677475	10.39762573	10.74573898	12.62692032	13.02748566	12.28718414	14.35509644	11.88361588	20.80028992	15.28455505	12.16238937	16.07435608	10.06217957	16.44970856	16.4340683	52.21409912	52.09892578	54.55212402	54.76087646	-43.37314148	-1.813432121	-4.095259857	-27.92614136	-4.832556915	-35.99091187	-41.27526245	6.839794922	-11.02798462	-18.81343079	-6.549545288	-6.885106659	-17.08490906	-6.257198715	-10.25543518	-19.35408936	-10.64146729	-16.30801392	2.331663704	-8.330306244	-15.53673401	-10.86230087	-5.079920197	-22.63584747	-18.9523941	1.959353065	2.474740028	0.377640438	22.22767181
X SUR Premaxillary-maxillary 14	-22.1817215	-24.62259064	-19.40143585	-14.93748779	-12.78597336	-16.71231079	-21.92485962	-20.00798492	-13.37936707	-22.22427368	-13.73924408	-8.67428894	-14.70908813	-14.41957855	2.397350311	-14.1010788	15.08243256	0.662323141	-4.807601929	-2.386605263	-11.45962067	-20.07070007	24.38240814	-19.74772034	28.46983643	-3.957424164	3.872709274	-20.57915497	-21.21835632	16.95215302	-25.75886841	-23.06858215	16.18520966	-19.61438293	-24.67668304	19.62936707	-19.36649323	17.49707336	17.51162567	-21.56695099	19.8204895	-22.48178711	-26.57617493	25.41801147	22.61057739	14.83602142	-0.996053505	17.90615082	-26.46248474
Y SUR Premaxillary-maxillary 14	-19.98140106	-19.8026123	-15.53324432	-20.18166046	-22.92109222	-17.82256165	-18.44255219	-17.53193359	-21.11754913	-28.88960876	-22.99861908	-22.16665802	-24.02744446	-22.33412323	-25.59950867	-43.55403748	-38.63249817	-34.1965332	-37.37991943	-34.388797	-7.921553802	-8.758773804	-23.92119141	-12.44917755	-20.56032715	-4.853086853	-3.63507576	-41.21910706	-16.26199036	-7.510503387	-18.58277283	-17.76118011	-16.49506989	-16.60353699	-16.16826324	-6.865979004	-16.92081604	-9.584410858	-31.52385864	-15.00929565	-9.413102722	-13.83822327	-19.87709808	-7.481014252	-9.515336609	-22.58679657	-22.0595993	-12.30595398	-34.28446045
Z SUR Premaxillary-maxillary 14	11.99343796	12.08320389	7.472551727	13.30176086	15.48516693	10.23900146	9.162516785	11.7819725	14.194664	24.10973206	17.89540863	14.78048859	18.73608704	13.35088348	19.11927795	18.84110413	52.85477295	54.02286987	56.11663818	56.27805176	-41.81379089	-3.146819687	-1.016805458	-25.02138672	-1.425853157	-34.35177612	-39.96402588	10.66982269	-8.392511749	-17.54473572	-3.573474121	-4.502717209	-15.81242828	-3.786079025	-6.934890747	-17.8608017	-8.009092712	-15.27140961	1.384872627	-5.95045433	-14.38420715	-8.431027985	-2.925002861	-20.99673462	-17.42648621	4.384960556	5.098033142	2.060832977	26.20793152
X SUR Premaxillary-maxillary 13	-15.28907471	-15.52388	-11.57416	-9.450669098	-7.656076813	-8.919204712	-14.23203278	-13.12954254	-8.94318161	-17.02832336	-8.674636078	-3.733937836	-9.994313812	-7.849582672	2.546189308	-15.16584015	7.677884674	-2.324155045	-8.754217529	-5.771088791	-3.521823883	-13.39360504	24.55784912	-11.46686554	27.39281616	1.893684387	11.57147675	-20.45895386	-13.95832214	11.27685394	-18.84750671	-17.66111755	8.634133148	-13.22121277	-16.89650116	13.33928986	-11.83406601	11.07903214	12.97319794	-15.09142609	14.6741394	-15.87359924	-19.30687256	17.43234253	15.4720459	9.219813538	-0.95446682	13.58141785	-18.72177277
Y SUR Premaxillary-maxillary 13	-14.95439301	-14.84862213	-12.17157974	-22.84573822	-25.65698547	-13.08135223	-13.79331818	-14.03554535	-23.78851318	-31.67542419	-25.67941284	-24.72386169	-26.6789978	-25.21837158	-27.6344696	-39.86123657	-38.54579468	-32.84403381	-35.1701416	-33.4514679	-13.17024689	-4.064705276	-23.9030304	-13.71557922	-21.15086823	-10.64432602	-7.941830444	-37.1050354	-21.01274872	-12.63349228	-23.69980164	-22.05991364	-19.85601501	-20.62245789	-22.66123047	-12.66145477	-22.1249176	-14.50009003	-23.46944275	-20.21955109	-13.84983978	-19.03406219	-25.24155731	-14.50911255	-16.11228027	-24.79568481	-22.69837646	-18.87336121	-37.89909363
Z SUR Premaxillary-maxillary 13	14.29679108	14.84787903	10.49081192	7.232453156	8.89646759	12.90207214	11.91437759	14.22202911	8.925740814	16.94117126	11.78448486	8.065838623	11.90509644	6.431989288	10.69259109	11.89144745	48.71560669	46.91244812	49.47970581	49.06236267	-41.3045166	-2.203528214	-10.10391922	-28.17173767	-10.32945938	-33.73571167	-39.00515747	1.469721413	-13.02871399	-20.20790558	-8.521183014	-8.939126587	-17.88230743	-8.444248199	-12.24253845	-20.60710297	-11.72622604	-17.691185	-0.070561194	-10.19031219	-17.230159	-12.06265793	-6.194514465	-23.83742828	-20.1377182	-1.967555809	-2.302108955	-3.325325775	17.05370178
X SUR Premaxillary-maxillary 12	-15.01789703	-15.15263062	-10.56031494	-4.729959488	-3.095897102	-8.395779419	-13.69302216	-11.56061783	-3.958362198	-12.62601929	-3.8150383	1.810826874	-4.382197189	-2.180161285	6.795687103	-10.50610123	10.21689911	1.693325615	-5.475773621	-0.985910034	-5.348630905	-11.11855774	24.77339935	-10.2144722	27.1274231	-0.549479437	9.590908813	-14.86229553	-9.419190979	6.880716705	-14.26998596	-12.91544189	5.245649719	-9.083661652	-12.6976738	9.967687988	-7.79259491	8.00825119	7.959875488	-10.44116898	11.3004158	-12.18519669	-15.01346588	13.30330658	11.41161499	9.747213745	2.679755783	11.87612	-12.52838898
Y SUR Premaxillary-maxillary 12	-11.09033279	-10.56762085	-8.54503479	-22.22933044	-25.14702606	-9.788455963	-9.838373566	-10.29580231	-22.96167908	-30.84103088	-24.71083374	-23.50657196	-25.43005981	-24.96583099	-23.83990479	-41.01264648	-37.86962891	-32.89555969	-35.66152649	-33.99253845	-17.13083191	-4.263185883	-17.25153809	-18.1245224	-15.63773499	-14.46633148	-12.53369598	-38.88000488	-21.92065125	-9.546799469	-24.82049713	-22.3759201	-16.22833099	-21.35334473	-23.64741364	-9.597000885	-22.55751648	-11.65114365	-25.63181152	-21.31538849	-10.69743347	-19.6617569	-25.35424194	-10.4744873	-12.49293594	-19.88059692	-20.22518463	-15.74057922	-35.51783752
Z SUR Premaxillary-maxillary 12	9.301863861	10.16147614	6.210996628	9.632130432	11.54002686	8.750933075	7.367414093	10.21061554	11.61672211	18.97590332	14.06459351	10.51504517	13.95579529	9.644508362	8.524034119	9.605989838	43.76712036	43.99016113	45.89164124	45.05696411	-39.31780396	-7.466992188	-11.3357872	-24.92475739	-11.3548584	-30.39128723	-36.60427856	-0.38329668	-8.807249451	-22.5431366	-3.848826218	-4.559194565	-20.08000793	-4.711595917	-7.778001404	-22.21373749	-7.087173462	-19.68994751	-1.811239624	-6.130607605	-19.8688858	-8.039182281	-1.363083076	-26.65234375	-22.80307465	-4.773173141	-3.052949905	-7.888897705	19.9544632
X SUR Premaxillary-maxillary 11	-27.35866089	-30.33293152	-25.39277344	-22.62999725	-20.79632263	-22.02575531	-27.42696838	-25.45889893	-20.86386871	-29.04498596	-21.66065979	-16.6611557	-21.93968964	-23.43659058	-0.528770971	-19.84535065	15.29217529	-3.747423553	-9.010228729	-6.531910706	-12.67684402	-26.49519653	28.04003296	-25.50673218	32.74834595	-4.654779053	2.85200367	-29.34107971	-30.40592346	24.84472046	-34.88782349	-31.83364563	23.77933197	-27.94624634	-33.69593506	27.78669434	-28.14602051	24.4114975	24.23517151	-29.43619995	26.63952026	-30.44179382	-35.79145203	34.62160034	31.93739319	18.59529114	-3.420093536	24.76976318	-36.84100342
Y SUR Premaxillary-maxillary 11	-23.31095581	-23.25213013	-19.43695831	-22.47398224	-26.19501953	-21.33000641	-22.53749847	-20.96485748	-23.26656189	-32.52047729	-25.8658844	-25.47568359	-27.45351868	-25.49777222	-31.51968689	-46.15216675	-42.29754028	-37.3426239	-40.53274231	-36.97808533	-2.361197472	-6.761813354	-30.54452515	-8.445835876	-27.21828308	0.510852814	2.845724106	-43.54556274	-16.76726227	-9.111930847	-19.274086	-18.33343811	-20.37767639	-17.25401917	-17.58451538	-8.551284027	-17.52658539	-11.80524521	-31.39422913	-15.02814941	-11.48757248	-14.28248596	-20.71139069	-10.59692993	-11.7333374	-27.89072266	-27.87624817	-14.60426331	-40.44460144
Z SUR Premaxillary-maxillary 11	18.72996216	19.85706177	12.88942413	13.66146393	16.09957275	16.08822632	15.1333313	16.76619568	14.75501099	24.3604248	18.97130737	15.95210114	20.1771759	13.31641846	24.22342377	22.86127319	60.15032349	59.41988525	61.96575928	61.99000244	-48.41802673	1.097714329	2.472057533	-29.05001831	1.521446228	-40.63669739	-46.00169983	13.67053986	-10.75670776	-16.77639008	-6.141756058	-6.49707489	-15.4809967	-5.259394836	-10.33631592	-17.55743561	-11.54802551	-14.81000061	7.579262543	-8.292592621	-12.6177269	-11.59549179	-6.318036652	-20.98671417	-17.34094849	8.281730652	9.541056824	6.67098999	25.77148438
X SUR Premaxillary-maxillary 10	-16.50828857	-16.9711441	-13.17770081	-11.91929245	-9.815182495	-10.53656006	-16.03042145	-14.85716095	-10.93863831	-19.0878952	-10.81286545	-6.182939529	-12.33850555	-10.25968399	1.677836418	-16.13291016	8.056554413	-3.1348032	-9.231044006	-6.4612854	-4.318531036	-14.97023621	24.73864594	-13.20041504	28.14273376	1.620304298	10.9210556	-22.10575409	-16.51058655	13.51380768	-21.22754974	-20.10920868	10.56575699	-15.13730011	-19.52117767	15.12242279	-14.12956085	13.3763382	14.81764374	-17.61386108	16.74928131	-17.76148376	-21.42507782	20.23263092	17.50807037	10.31042099	-1.681394768	14.97768097	-21.50075073
Y SUR Premaxillary-maxillary 10	-16.44867859	-16.09103394	-13.41150513	-22.85041809	-25.80365906	-14.53218689	-15.38610229	-15.45715179	-23.76546631	-31.84020386	-25.76369019	-24.99375	-26.92953796	-25.37442627	-28.49325867	-40.51350403	-38.89360657	-33.32711182	-35.75102234	-33.85673218	-11.37774734	-4.499840546	-25.68468933	-12.61682816	-22.48330383	-8.757695007	-6.435923004	-37.54970703	-20.41355286	-12.46845932	-23.05284729	-21.44782715	-20.34537506	-20.12821808	-21.9103653	-12.60203552	-21.43021088	-14.49195709	-24.02436676	-19.20308228	-13.90402374	-18.33495026	-24.63766327	-14.4892868	-16.13551483	-25.66356812	-23.57419586	-18.80868835	-38.29317627
Z SUR Premaxillary-maxillary 10	15.21317749	15.90983276	11.2577034	7.736135864	9.430877686	13.83764954	13.01788177	15.047258	9.204170227	17.44611359	12.15797043	8.772554016	12.71917725	6.828813171	12.63432541	13.61000061	50.34996033	48.97278137	51.67282715	51.63667603	-42.30309448	-1.2480896	-8.059418488	-28.68174744	-8.729090118	-34.89958496	-40.01758728	3.027282906	-13.2890686	-19.3035553	-8.880693817	-9.149897003	-17.26864319	-8.558824158	-12.74734573	-19.92877045	-12.31095276	-16.85956421	0.728376627	-10.37163849	-16.13085632	-12.54004059	-6.778717041	-23.05936584	-19.51003723	-0.398517108	-0.893625259	-1.663111687	17.77440796
X SUR Premaxillary-maxillary 1	-19.54751129	-21.82163086	-16.51649323	-9.904483795	-8.112607574	-13.7088089	-18.74714508	-17.03782196	-8.529840088	-17.50367737	-8.594564819	-3.875933456	-9.970172119	-8.76815567	4.242608643	-8.924415588	16.52391815	4.653590012	-0.941478062	2.04342556	-12.12081528	-16.89365387	21.46408691	-16.4640274	24.86896515	-4.840132523	3.171958923	-13.77840881	-14.74955292	11.25399246	-19.45824127	-17.25017853	12.19380646	-14.80270844	-18.33296967	14.90557709	-14.28925781	12.83945923	13.90309143	-15.74341888	14.66891785	-17.23008575	-21.44577026	19.3120163	16.98552094	12.21524963	0.88880043	13.39966888	-21.01931915
Y SUR Premaxillary-maxillary 1	-18.45427856	-19.0360672	-14.05943146	-17.01051331	-19.33359528	-16.52145233	-17.04612122	-16.03221741	-17.87890167	-25.93960876	-19.27482452	-18.33657074	-20.4234024	-18.84361725	-20.03075104	-42.19500122	-35.43339233	-31.48004761	-35.40675964	-31.90647888	-10.99672546	-10.87757568	-18.20933533	-14.64372101	-15.7275116	-7.493484497	-6.696835327	-39.64530945	-14.59864655	-4.755751801	-16.61062317	-15.5604126	-12.7189537	-14.73891449	-14.09766846	-4.305222321	-15.4249939	-6.804161835	-32.55975037	-13.93396606	-6.369543457	-12.75977554	-17.82722473	-4.257069016	-6.482614136	-17.99962463	-18.05674591	-9.250140381	-29.08585815
Z SUR Premaxillary-maxillary 1	6.635319519	6.007163239	2.507954597	14.13368225	16.20441742	4.836367416	3.329361343	6.986006927	15.03293304	24.97189026	18.12514343	15.12673035	18.6173111	14.22510986	16.48522186	17.13891296	48.9934845	51.09726257	52.30721436	52.55257568	-36.52340393	-6.525725555	-2.489513206	-20.51362152	-2.506507111	-29.05255432	-34.7065033	9.834994507	-5.786826324	-17.64475708	-0.59905057	-1.848406792	-15.48644257	-1.78994751	-3.868851471	-17.54237518	-4.997787094	-15.19281311	-3.467803955	-3.227090454	-14.78737335	-5.439243317	-0.430245495	-20.51926727	-16.8132782	3.346741486	3.416621399	-0.01450516	27.54124756
X SUR posterior suparoccipital-exoccipital-petrosal edge 9	26.02046509	30.76896362	30.340448	17.34055939	17.85742188	33.70213013	29.65609741	26.32173462	17.79065857	9.614868164	16.70951843	21.48374176	11.98318939	25.0173996	-9.206866455	2.938812828	-7.691001892	1.152163315	-2.387215233	-0.859380722	21.80890503	25.56093292	-11.72160797	25.83132019	-12.91717224	24.20320282	33.73520508	7.2099823	28.2088562	-28.7414856	27.00718994	22.01522217	-29.08526306	23.5725769	30.72615051	-24.79921417	31.49026184	-26.99836121	2.925014496	26.96538086	-22.56347351	24.77000275	25.4043396	-27.84115295	-26.28651123	-28.68959351	-12.27060471	-31.61687012	17.33323975
Y SUR posterior suparoccipital-exoccipital-petrosal edge 9	-15.46476593	-18.82504883	-18.04749908	-0.223747635	0.972143364	-16.87569427	-16.28256531	-19.13857422	-1.682496834	-4.762084961	-2.12970047	3.71656456	-0.640884781	0.89995985	0.727259779	-7.096243286	-1.558818245	0.824380589	-1.404245949	-0.73939023	-20.52150421	-19.16511536	-9.772169495	-6.562348175	-10.29826355	-20.25830383	-16.97293396	3.320240402	-4.148997116	-19.96692963	-8.670838928	-6.565493774	-17.11678162	-5.417931366	-6.682775116	-21.56135559	-6.065629578	-19.54989624	-5.092554092	-7.044146729	-16.9227005	-5.632544327	-9.711669159	-22.75519104	-22.17879486	-11.99081116	2.414517021	-25.02072906	-0.122429562
Z SUR posterior suparoccipital-exoccipital-petrosal edge 9	-6.19235878	-6.352283096	-8.808934021	-15.71972961	-17.32767487	-6.524700165	-6.17049942	-1.924292564	-13.71764221	-7.583110046	-14.38690186	-19.64226837	-17.06351929	-19.80786438	-22.22133789	0.248903203	28.8052002	25.8463501	28.66189575	21.95124207	-4.830682373	1.392853355	-35.32133484	-8.435843658	-34.48701477	1.509177494	-1.416754436	-14.04546814	-27.1705658	-4.658452225	-24.41891327	-23.18890076	2.403503036	-24.12502594	-24.86999054	-0.707130051	-21.58506622	-1.122325706	-41.29736328	-21.84579163	-4.755316544	-21.59732056	-18.14931335	-1.307376766	0.705278063	-9.398612213	-25.76768799	-6.489697266	-15.42150116
X SUR posterior suparoccipital-exoccipital-petrosal edge 8	23.73649139	29.04467773	28.58449707	19.71992645	20.63106079	32.28091125	28.09075012	25.63973694	19.86570435	12.64091949	19.39758453	24.81986847	15.05662689	28.08326111	-5.706606674	6.437281799	-4.304223251	5.000883865	1.245467567	3.077378845	17.88947449	25.42388611	-11.30163422	24.73518982	-12.33342056	20.70486298	30.17541809	11.66600342	30.26062622	-30.17114868	28.99097595	23.33600311	-29.43711243	25.17174835	30.86877441	-26.6589386	32.65646057	-28.81633911	-0.424112892	27.71411133	-22.9087738	25.40829926	26.09660034	-29.03045044	-27.77911682	-27.43041687	-8.877689362	-31.97488708	20.14057007
Y SUR posterior suparoccipital-exoccipital-petrosal edge 8	-13.57217712	-16.58200226	-15.66800995	0.323298407	1.078576469	-14.39301758	-13.29987335	-16.4550293	-1.056424618	-4.39288063	-0.963800812	4.323488998	0.623000669	1.983062172	3.496703339	-9.235739136	-2.15674324	-0.524180889	-2.659977722	-1.642728233	-23.36709442	-20.61095734	-4.879475784	-9.650481415	-5.924424744	-21.99086456	-19.41178894	-0.342077041	-3.607978058	-16.07860413	-8.813275909	-6.038824463	-12.96213226	-4.947578812	-7.395748901	-17.15258636	-6.211226654	-16.0143158	-8.984074402	-6.612348938	-13.79057617	-5.0580513	-8.975045013	-17.75019989	-17.96010437	-8.27296524	4.856124878	-20.84289246	0.2743536
Z SUR posterior suparoccipital-exoccipital-petrosal edge 8	-10.0488327	-10.94700089	-12.54215622	-12.75958405	-14.0042511	-10.29016724	-9.879669952	-5.012867355	-10.4918541	-3.899181366	-11.36448593	-15.72136383	-14.31720428	-15.55956573	-20.87281799	0.116819847	26.25542297	25.37795868	27.01730042	20.9639328	-2.665347099	-3.343815231	-33.20582275	-5.292406845	-32.55125732	3.236843109	-0.120438099	-13.44172211	-22.7313324	-6.150819397	-19.49131927	-18.63882141	1.310579777	-19.93325958	-20.22909546	-1.983434486	-16.88792877	-2.662218857	-41.915448	-17.74221802	-6.276366043	-16.96865997	-13.65447693	-3.716774368	-1.479192638	-10.32847137	-25.23995819	-9.361279297	-9.369921112
X SUR posterior suparoccipital-exoccipital-petrosal edge 7	19.12080994	25.97693481	27.49082336	27.94747925	29.83551636	29.38772583	24.11508636	23.17481842	27.55273438	23.96446228	27.80585632	34.67059631	24.97273254	36.39932556	8.302929688	7.910318756	-3.745368958	8.518425751	1.730793953	5.331888962	15.12804565	25.88676453	2.899305916	25.2801178	-0.775200176	16.16215668	29.19716492	13.35587311	34.29143372	-31.48802185	30.29429932	26.12583008	-32.48013306	28.44123535	34.27050781	-28.43163757	35.17034302	-29.72315979	-14.40471039	30.56437073	-24.47983704	27.82477112	29.16499023	-32.39043884	-29.9678772	-18.39503784	3.528989029	-25.4792923	34.0619873
Y SUR posterior suparoccipital-exoccipital-petrosal edge 7	2.413894653	0.824687767	0.307457852	-11.37612534	-10.09330368	1.590738487	2.767133904	-1.697699928	-12.66806259	-16.57975311	-11.53796158	-7.653035736	-10.53383713	-11.66884384	-1.553778076	-18.80776825	-13.9133667	-11.53169785	-13.16056519	-13.8609024	-37.65792236	-9.523088837	2.121290398	-24.10303192	3.773263168	-34.93872375	-33.64484863	-12.37346191	-17.8603653	-15.36061249	-23.8591095	-19.01859131	-11.65404739	-18.34755554	-22.04595184	-16.04230652	-19.77381592	-14.79962921	-8.497137451	-19.70898132	-12.73309631	-18.10945892	-22.00936432	-15.97871246	-16.97025452	-5.608866501	-0.248428535	-20.14218292	-15.46366119
Z SUR posterior suparoccipital-exoccipital-petrosal edge 7	-9.871875	-9.686577606	-9.824402618	-7.485353851	-8.559398651	-10.10879211	-8.325817108	-3.584354019	-5.050976944	2.008328819	-5.029652405	-11.21259842	-9.728373718	-7.85533371	-25.39449768	-10.51275787	15.30068207	15.98382721	16.92158966	13.19101105	-10.52187271	-12.70749283	-39.23447571	-10.50006256	-41.18488464	-2.077274895	-6.548013306	-26.71788635	-15.8812561	-21.13481293	-11.01216049	-11.91734772	-13.53708954	-12.75252686	-11.22641907	-17.02210999	-8.553416443	-17.30140686	-32.64318542	-10.2477005	-20.17737122	-8.780934906	-4.483527374	-20.56917725	-17.79122467	-22.29688568	-29.68003845	-24.50882263	-1.517644024
X SUR posterior suparoccipital-exoccipital-petrosal edge 6	13.74063263	20.1756134	22.28612518	27.18734131	28.8593689	23.59967194	21.04325714	18.85964966	26.44069519	21.69604034	27.18695984	33.32415161	24.5266922	35.46139526	9.221218872	13.20698242	5.61962738	15.11894989	9.467998505	12.72838974	7.647740936	22.63582306	-0.27841084	20.10338593	-2.288848877	9.206189728	19.73060608	20.16965332	32.97597046	-30.97655945	30.17153625	24.65231476	-28.62132263	27.52582092	31.22191772	-27.64249268	32.48394775	-29.51256409	-13.1938446	28.32833557	-21.84893341	24.24633789	25.92635193	-30.41247864	-29.24153442	-16.63444519	5.058272171	-26.19978638	31.44226685
Y SUR posterior suparoccipital-exoccipital-petrosal edge 6	-2.069291115	-2.555320549	-2.38459549	-6.16654129	-4.628955078	-1.724633789	-0.64802351	-4.646556091	-6.621585083	-10.45085297	-5.389942932	-1.762397575	-4.491895294	-4.362122345	4.559817505	-21.82198029	-10.98412399	-10.83689117	-13.5291275	-12.65737457	-36.30506592	-16.72932434	7.285266113	-24.23746185	8.298036194	-31.52787476	-30.72451172	-15.61507721	-11.38004227	-6.956996918	-16.85789642	-12.87276306	-3.188305283	-12.03726807	-16.00935822	-8.035486603	-12.84660645	-6.827150726	-18.20148468	-13.19355927	-4.934924316	-11.35272827	-14.89102325	-6.193162155	-7.50426712	0.38187685	5.459003067	-11.51977615	-8.383612061
Z SUR posterior suparoccipital-exoccipital-petrosal edge 6	-16.63309326	-17.93900604	-17.88858643	-0.894911766	-1.760840607	-16.34983215	-16.36250763	-10.3910202	1.332062626	9.96725235	0.633411217	-3.796379471	-3.26145401	-0.950275898	-17.92380981	-4.470083237	16.06714478	20.92006531	21.44975739	17.40583038	-5.613628387	-17.18304749	-30.68230286	-2.868639565	-30.9523407	1.823442268	-3.638092804	-18.04971008	-8.243623352	-17.63582458	-3.100980568	-5.088181305	-10.63996124	-6.04151535	-4.846017075	-14.02338257	-2.468530083	-14.30891876	-36.48405457	-3.377558899	-17.25991516	-2.958692169	1.973612404	-17.5660141	-14.9580307	-17.72772522	-23.42571259	-22.62735596	8.48052063
X SUR posterior suparoccipital-exoccipital-petrosal edge 5	23.72037964	29.42055054	28.16473999	18.97317352	19.83688507	31.94509277	28.81148987	25.36070251	19.16107788	11.34576645	18.78712921	24.23383179	14.0760498	27.41818542	-7.007530212	6.71856308	-3.5580513	5.057122803	2.25160656	3.77515831	17.57165833	25.32780457	-13.00976257	24.59153137	-13.83983459	20.37630005	29.56137695	12.31545258	29.8954895	-30.43473206	29.49697266	22.79393158	-28.7615387	24.95762024	31.05405579	-26.26377563	32.39603577	-28.75139465	1.507884979	27.81672668	-22.64429321	24.51898193	25.6679657	-28.5502655	-27.81075134	-27.83490601	-10.0868454	-32.89501953	18.74700623
Y SUR posterior suparoccipital-exoccipital-petrosal edge 5	-15.76352692	-19.16933136	-17.74790497	2.081478882	3.121684074	-16.29773254	-15.3203537	-17.66054382	0.68336792	-2.033575821	0.105924284	6.473545074	2.628586006	4.412556839	4.946891785	-8.470779419	-0.312618685	0.776643991	-1.335347271	-0.025942448	-21.94982758	-22.54012604	-5.237715149	-8.281735229	-6.604864502	-20.48164368	-17.63137512	1.116998768	-1.167937469	-15.43935852	-6.268734741	-3.770875931	-12.29881363	-3.014699936	-4.758586121	-16.57490997	-3.842255402	-15.40237274	-10.31980743	-4.610531998	-13.06574554	-2.698169518	-6.442956543	-16.70970001	-16.88543243	-7.739413452	5.732698441	-20.17791748	2.727636528
Z SUR posterior suparoccipital-exoccipital-petrosal edge 5	-10.56717072	-12.00235977	-14.08996887	-12.78307419	-14.39416351	-11.22427368	-11.19404831	-5.895858383	-10.23303986	-3.91375885	-11.28999023	-15.22815399	-14.13424835	-15.70065765	-19.59888458	1.672950745	27.07417297	26.48667908	28.63951416	22.20963745	-1.276686668	-2.57149334	-31.96759644	-4.332925034	-31.10627441	4.233558655	0.81144104	-11.08325882	-23.20902557	-4.251106644	-20.03003845	-18.76973877	3.43057785	-20.18201599	-20.26610413	-0.648058891	-17.09316406	-0.902539444	-43.52075195	-17.86510468	-4.623249435	-16.90495605	-13.95477753	-1.074062157	0.607919741	-8.853539276	-24.34802399	-7.620650482	-9.876291656
X SUR posterior suparoccipital-exoccipital-petrosal edge 48	25.71452332	30.76457825	30.50556946	18.82594299	19.41152496	34.02991943	29.51836243	26.87785034	19.32901459	11.92453308	18.13096466	22.90522766	13.82721863	26.38628235	-7.211963654	3.312714386	-7.837921906	1.708047485	-2.393135452	-0.696349049	21.84800262	26.18781433	-10.12036819	26.46164246	-11.47646484	23.99685822	34.11229553	7.893095398	29.36411743	-29.66958923	27.90111389	23.06521454	-30.12431946	24.79904633	31.12738037	-25.57363129	32.32786865	-27.82973938	0.782383728	27.77897034	-22.98997803	25.8637085	26.11453857	-28.81942444	-27.08815918	-28.71045837	-10.06718597	-31.52301941	18.98792419
Y SUR posterior suparoccipital-exoccipital-petrosal edge 48	-13.35521698	-16.04776001	-15.56956635	-1.615519714	-0.425320148	-14.78160248	-14.26135559	-17.18876343	-3.20043335	-6.167520905	-3.172120857	2.60857048	-2.074419785	-0.527552986	0.141682565	-7.977887726	-2.562017441	-0.094774967	-2.267216492	-1.862734222	-22.77218933	-17.6409668	-8.442826843	-8.70797348	-8.772958374	-22.67393036	-19.33679504	1.33731823	-6.533074951	-20.31118317	-10.81082687	-8.504669189	-16.96345062	-7.28026886	-8.751009369	-21.61656647	-7.724498749	-19.81585693	-4.640404129	-9.06140976	-17.14453125	-7.947509003	-11.73879776	-22.33495789	-22.29124146	-11.90739822	1.39529829	-24.94232178	-1.420137787
Z SUR posterior suparoccipital-exoccipital-petrosal edge 48	-6.158975983	-6.822774506	-8.199476624	-15.38508453	-16.93806152	-6.812751007	-5.999198151	-1.660347748	-13.64829254	-7.899060822	-14.3243042	-19.49799194	-17.00575104	-19.12316895	-23.43296051	-1.492960644	27.07109985	24.65802002	26.72521667	20.01839294	-5.180886841	-0.0501679	-36.63036804	-9.095648193	-35.77398071	0.885173988	-2.378781509	-16.84571991	-26.56173706	-7.123891449	-23.27227478	-22.21873016	0.397206998	-23.42719421	-24.06277924	-2.078262901	-20.85959778	-2.977698517	-40.39225464	-20.93219604	-6.858057404	-20.52154694	-16.8418457	-3.508053589	-1.327205086	-10.85524979	-27.36584167	-8.296366119	-15.35353394
X SUR posterior suparoccipital-exoccipital-petrosal edge 47	10.72546768	17.17288971	19.46625977	25.53458405	27.58799438	20.87955933	16.95189667	16.75363007	25.05729065	20.06000824	25.67539368	32.27116699	24.34673767	33.59754944	11.2020813	12.21014328	5.618187714	14.9242157	8.74959259	12.5914856	5.516496277	20.40998993	3.496114349	17.40289459	0.921356583	7.554784393	19.05893402	17.3021759	29.3216095	-27.68978882	26.75396729	22.08351288	-26.73525085	25.13948059	29.21731873	-26.31993408	29.4138092	-26.58114929	-13.55309906	25.60766296	-19.56608734	22.12580414	24.35813293	-28.33718567	-25.76242676	-13.41548462	7.082115173	-22.13612213	28.88942566
Y SUR posterior suparoccipital-exoccipital-petrosal edge 47	-0.878598499	-1.267793274	-0.563633442	-8.46018219	-7.430419159	-0.044971836	0.424240351	-2.662179565	-9.455710602	-13.68331757	-8.523947144	-4.63506813	-6.744081879	-7.440764618	2.519325638	-24.22293701	-14.66943207	-13.67459412	-16.88710175	-15.77375488	-36.53884888	-14.08249054	6.480345154	-25.64273682	7.970645905	-31.84684143	-31.64827881	-19.45128021	-14.13770142	-6.366246414	-18.8061142	-15.3144043	-4.156034088	-14.18142395	-17.20764008	-8.390470123	-15.37070007	-6.694080353	-18.90795898	-15.67105865	-4.746456909	-14.00456696	-17.21925964	-5.940163422	-7.47370224	-0.70693202	2.814354134	-11.72240524	-11.49826126
Z SUR posterior suparoccipital-exoccipital-petrosal edge 47	-14.71168823	-15.61179199	-15.70536499	1.002943993	-0.143141079	-14.64389343	-14.3459671	-8.79068222	3.175387001	12.04224701	3.08603363	-1.971125793	-0.689199257	1.24341774	-16.81436157	-4.888951111	16.901651	21.74819489	22.63943787	18.657547	-9.149886322	-18.01868439	-29.89095459	-5.284842682	-30.57287292	-1.068366528	-6.767703247	-18.42699432	-6.964691162	-20.70188599	-1.666467285	-3.712791443	-13.42307129	-4.967996597	-2.939619064	-16.37273254	-1.319902706	-16.37778015	-32.49727478	-2.199804878	-18.93246307	-2.283312607	2.458977509	-19.83160858	-17.44431305	-18.16978455	-22.09678192	-23.14495087	10.32678299
X SUR posterior suparoccipital-exoccipital-petrosal edge 46	23.12592163	29.20123901	29.76030579	25.45069122	26.48903809	32.96977844	28.52023621	26.22193298	25.34667816	19.86799469	24.99570465	31.20107117	21.18971558	33.64371033	1.295613289	8.747014618	-5.246139908	6.565246582	1.199460411	4.28716507	17.59310303	27.42754211	-5.544787979	26.44877014	-7.608174896	19.37248077	30.03748779	14.52506409	34.50431824	-32.28280334	31.43162842	26.25011292	-33.19885864	29.21625671	34.64459229	-29.45820618	35.97810669	-30.91193237	-8.394704437	31.04891663	-25.67208557	28.63637695	29.12754211	-32.67936401	-30.94547424	-24.95646057	-2.787144661	-30.63015747	28.56689758
Y SUR posterior suparoccipital-exoccipital-petrosal edge 46	-5.178552628	-8.156111908	-7.574272156	-4.642809677	-3.626968002	-6.306515121	-4.863357162	-8.697359467	-6.191162872	-9.111911774	-5.841001129	-0.489533424	-3.955922318	-3.864117432	1.928226662	-12.80444794	-7.143796539	-4.866703796	-6.863333893	-7.065219879	-31.13320007	-15.64529419	-0.357261443	-16.90837097	-0.624199009	-29.37677917	-27.32076721	-4.723552322	-10.00109406	-16.07343292	-16.06113586	-11.89176483	-11.78538589	-11.07664948	-14.22914734	-17.04255829	-12.30841827	-16.48463135	-7.936956024	-12.54308548	-13.30510101	-11.50548782	-14.7894516	-16.82564087	-17.06022339	-6.960535431	3.064564323	-21.25144043	-5.755399323
Z SUR posterior suparoccipital-exoccipital-petrosal edge 46	-10.71926956	-11.26814575	-11.81632462	-10.84455261	-12.35234375	-10.87959824	-9.179150391	-3.930410385	-8.902414703	-1.843846321	-9.556891632	-15.13258057	-13.09786224	-12.83222504	-24.58706818	-6.565830994	19.77008972	19.06432953	20.35486908	15.33244324	-5.32029953	-8.265990448	-37.59292603	-6.73147049	-37.49689331	1.620531082	-1.651599693	-20.42790833	-19.47462463	-13.5065155	-15.52194824	-15.2424408	-5.501900101	-16.91633759	-16.18404541	-8.910260773	-13.40541382	-10.16153107	-39.26238403	-13.7384964	-13.51483154	-13.20151367	-9.197823334	-11.54108582	-9.079205322	-18.0654953	-28.98508301	-17.6574173	-6.363141632
X SUR posterior suparoccipital-exoccipital-petrosal edge 45	22.97799377	29.39887085	30.48344116	26.81841431	28.65892029	32.70868225	27.83385925	25.35032501	26.55534363	21.83350677	26.6605072	33.45173035	23.43305511	35.7887146	5.026489258	5.396006393	-8.004721069	4.343229294	-1.861987877	1.882474327	19.7784729	27.11802979	1.961558533	27.62247314	-2.105534554	19.93907776	33.3258606	9.529174042	34.23204346	-31.3285675	29.75982971	26.3124054	-33.4307312	28.0942749	35.45007324	-28.62145691	36.72786255	-30.11471252	-12.72804031	31.81314087	-25.36622772	28.77083435	30.26448975	-33.96157532	-31.29489136	-21.79272766	0.912312508	-26.79160767	33.61700745
Y SUR posterior suparoccipital-exoccipital-petrosal edge 45	1.750767517	-1.054305649	-1.377103901	-12.03144836	-10.94183731	0.294407344	2.057034874	-3.233573914	-13.00211639	-17.49450836	-12.62194366	-8.389952087	-11.17287979	-12.55207977	-3.324911499	-16.15147705	-13.39961395	-10.29358444	-11.17025299	-12.33149643	-36.20644531	-8.585899353	-1.925739098	-21.64898987	-0.050297135	-34.14984741	-32.50939331	-8.800947571	-18.74875946	-19.36877594	-24.72725983	-19.10282135	-15.48749542	-18.95009308	-23.05907135	-20.06662598	-20.56228638	-19.00230408	-3.942698288	-19.63522797	-16.34383087	-18.70915833	-22.7719574	-21.08056793	-21.66704559	-9.237718201	-1.780067825	-24.70237122	-16.67741547
Z SUR posterior suparoccipital-exoccipital-petrosal edge 45	-6.926094818	-5.747104645	-6.552250671	-11.51632614	-12.97135162	-6.720516968	-4.722986603	-0.227381802	-9.064547729	-2.796367073	-9.527996826	-16.05651703	-13.69824982	-13.03466339	-27.26753235	-11.99223328	16.54307556	14.9576355	16.10038757	12.71660461	-11.55120163	-9.032784271	-41.94642944	-12.96217346	-43.8346283	-2.773431969	-6.496614838	-27.92402039	-20.75757751	-20.06547241	-16.1226944	-16.02210541	-12.10844498	-16.906633	-16.73067474	-15.82413177	-13.04763336	-16.12736969	-32.92980652	-13.89495697	-19.44608917	-12.98318787	-9.036849976	-19.24595795	-16.68085327	-23.71537628	-31.37635803	-23.4386322	-8.602568817
X SUR posterior suparoccipital-exoccipital-petrosal edge 44	20.59148865	27.04104614	27.83548279	26.23528442	27.83654785	30.46809387	25.84002075	24.11585388	26.26964111	21.19057007	26.38768005	32.6899353	22.75209808	34.85282898	4.876041794	8.366308594	-4.083058929	7.764672852	1.670828056	4.996976471	16.00692749	26.06174316	-0.999311924	25.21282043	-3.933837128	17.36106415	29.06013794	13.23702087	33.87331543	-31.38669434	30.11419983	25.63821411	-32.28210449	28.24541626	33.5269043	-28.73578186	35.27457581	-29.99297485	-11.3377594	30.49141235	-24.79346466	27.56918945	28.43402405	-31.76000061	-29.88378906	-21.29894714	0.732989836	-27.61928406	31.39009399
Y SUR posterior suparoccipital-exoccipital-petrosal edge 44	-1.495143795	-4.064259338	-3.849729156	-8.329989624	-6.883099365	-2.401836395	-0.774212885	-4.850210953	-9.909226227	-13.03909912	-9.043358612	-4.221820068	-7.360275269	-7.79260788	-0.292012358	-16.26541595	-10.87127609	-8.696224976	-10.32642136	-10.76446152	-34.48910217	-12.4699234	0.480823803	-20.6975174	1.205446911	-31.85077515	-30.12131958	-9.109822083	-14.02086182	-15.39023132	-19.7471756	-15.4988678	-11.62351151	-14.89434052	-18.14612579	-16.33757935	-15.99628296	-15.36639404	-8.446350098	-16.32935181	-12.75754852	-15.045755	-18.39473724	-16.32352142	-16.85690002	-6.247385406	1.202254009	-20.45073395	-10.55643845
Z SUR posterior suparoccipital-exoccipital-petrosal edge 44	-10.2965683	-10.61475525	-10.56017838	-8.775740814	-10.01662216	-10.41808548	-8.948406982	-3.666982269	-6.590001678	0.279963279	-6.916332245	-12.75654221	-10.93153381	-10.03027878	-24.22258911	-8.586156464	17.49611206	17.75508575	18.83794403	14.67284241	-8.15008316	-10.32799301	-37.92637024	-8.705654907	-38.63918152	-0.748305988	-4.544849014	-22.54083252	-17.42023468	-17.43330994	-13.33304901	-13.53283386	-9.80038681	-14.55716705	-13.80404205	-13.18647919	-10.66793289	-14.02954102	-35.73737793	-11.66728821	-17.16906128	-10.71152191	-6.772734833	-16.05087433	-13.55996857	-20.42374725	-29.03466492	-21.19386444	-3.286213684
X SUR posterior suparoccipital-exoccipital-petrosal edge 43	20.09787903	26.66088562	27.79152832	26.84730835	28.32546082	29.95436707	25.51936798	23.72628937	26.8649292	21.39049072	26.95282593	33.29233704	23.67973633	35.4690033	5.379124832	10.40230026	-1.836701012	9.94626236	3.844893646	7.291591644	14.25565033	26.23370361	-2.710229874	24.83710785	-5.258893204	16.22794495	26.90443726	15.88108368	34.58324585	-32.35942993	31.42872314	26.1208252	-32.32144775	28.94330444	33.8978241	-29.57018738	35.50492554	-30.70075073	-11.4701355	30.81894836	-24.87104645	27.62287903	28.77583313	-32.65447693	-30.63968811	-21.60373993	1.227010155	-28.75949402	30.96063538
Y SUR posterior suparoccipital-exoccipital-petrosal edge 43	-2.389212799	-4.499910736	-4.032383347	-6.427093506	-5.14310112	-3.056348991	-1.56928196	-5.285755539	-7.976038361	-10.74072495	-7.037880707	-2.080830765	-5.264228439	-5.507183075	2.089892197	-16.31854248	-9.533140564	-7.870406342	-9.818793488	-9.851863861	-34.22724304	-14.56947632	2.44062748	-20.94604034	3.038861275	-31.5527832	-29.96469421	-9.045883179	-12.06218567	-12.97745819	-17.90557404	-13.79045715	-9.250832367	-13.05807953	-16.15672913	-14.29755402	-14.00905762	-13.28662415	-10.62720795	-14.54678955	-10.55585556	-13.30652618	-16.1884903	-14.03261871	-14.72719879	-4.160932922	3.124425125	-18.12249451	-7.583387756
Z SUR posterior suparoccipital-exoccipital-petrosal edge 43	-12.67863541	-13.3139328	-13.16208496	-7.464017487	-8.621305084	-12.73883591	-11.17344513	-6.012739563	-5.148711014	1.843624878	-5.405970001	-11.19073029	-10.02870636	-8.601854706	-23.40039825	-7.351600647	17.13033752	18.58658447	19.40407562	15.04775238	-6.238503647	-11.68571243	-36.46435852	-6.009897995	-36.85349426	1.01413002	-2.903738022	-20.87032623	-15.63426819	-16.39307251	-11.66345901	-12.10776749	-8.879278564	-13.04686737	-12.38798752	-12.10258789	-9.075072479	-13.15223541	-37.60393677	-10.06342926	-16.33115845	-9.038420868	-5.080714798	-14.89779358	-12.30751114	-19.46364594	-28.14092712	-20.79418488	-0.930093288
X SUR posterior suparoccipital-exoccipital-petrosal edge 42	22.58437195	27.61542969	26.92641296	17.57915039	18.42526398	30.60419006	26.9643219	24.26905518	17.78661194	10.01320267	17.29586792	22.5684082	12.85562439	25.57810211	-7.153847504	5.956477356	-3.408089447	4.853591919	1.733290482	2.978962708	16.81162567	23.95488739	-12.48920898	23.08549652	-12.83128662	20.09449005	29.07894592	10.8652771	27.98336487	-28.74076843	27.02122498	21.49916534	-27.38154602	23.26764374	29.32234497	-25.35268402	30.5132782	-27.06077576	2.126325226	26.20467529	-21.38457794	23.32656097	24.11407776	-26.83820801	-26.19636841	-27.1687439	-10.41330032	-31.45616455	16.86031342
Y SUR posterior suparoccipital-exoccipital-petrosal edge 42	-16.40197449	-19.1223053	-17.98100891	1.587018394	2.471557808	-16.91892548	-15.5368576	-18.69342041	0.052795821	-3.38671608	0.351487899	5.342790985	1.994288826	3.604956436	4.148166275	-9.256453705	-1.548625946	0.080576402	-2.26883316	-0.537633085	-21.06639557	-22.61740417	-6.493460083	-8.111480713	-7.356195831	-19.50177765	-16.79211731	-0.148229623	-1.730826569	-15.58867493	-6.4974823	-3.753441238	-12.55072403	-3.148669243	-4.587011337	-16.63960419	-4.26402626	-15.35406189	-10.69923477	-4.734228134	-13.22648163	-2.848386955	-6.990511322	-16.61952972	-17.06846313	-8.632092285	4.747913361	-20.43767242	1.171896648
Z SUR posterior suparoccipital-exoccipital-petrosal edge 42	-9.575556946	-10.80055084	-13.21201935	-12.1896843	-13.41183472	-10.21799469	-10.14790955	-5.244428253	-10.23174515	-3.431766129	-10.83039551	-14.85629425	-13.29192505	-15.35294342	-18.73988495	2.597340393	28.43722839	27.66859436	29.66542664	23.46249695	-2.737828064	-2.154050446	-31.19449158	-5.315937424	-30.07068787	3.217910767	-0.190820682	-10.49432755	-23.49762421	-4.241658783	-19.74163361	-19.33838806	2.961921692	-20.10756073	-20.65617981	-0.099764502	-17.59390869	-0.976683617	-41.82219849	-18.03348236	-4.438862991	-17.31999664	-14.35516663	-1.134615898	0.092513621	-8.11576767	-23.33822327	-6.636637878	-9.231111145
X SUR posterior suparoccipital-exoccipital-petrosal edge 41	24.13043518	29.31769714	28.42798767	17.25932159	18.04797668	32.10431519	28.13014832	25.21831665	17.67463684	9.753895569	16.97133636	22.17490082	12.43167114	25.19240875	-8.267035675	4.427249527	-5.802578354	2.872881126	-0.379645419	1.018540764	19.2351593	24.78207245	-11.94160309	24.42140808	-12.89060822	22.19937134	31.37626038	8.606355286	27.93845215	-28.68280029	26.8177124	21.6323822	-28.21609192	23.33539124	29.80201111	-25.24138489	30.77177429	-26.87703857	2.519488907	26.36581116	-21.5849823	24.17131958	24.67428436	-27.23468933	-26.14627075	-27.8191925	-11.44918137	-31.67428284	17.00506134
Y SUR posterior suparoccipital-exoccipital-petrosal edge 41	-15.84003601	-19.12137756	-18.04532166	0.528478241	1.649163628	-16.89626465	-15.87757263	-18.96097717	-0.809548283	-3.731360245	-1.037284946	4.596682739	0.789893341	2.196749115	2.463217354	-8.16009903	-1.910284805	0.185823572	-1.66865139	-0.621650743	-20.65753937	-20.78777466	-8.135391235	-7.175821686	-8.814949799	-19.85948944	-16.80653076	1.32737875	-3.00789299	-17.76985168	-7.588430786	-5.160941696	-14.94193878	-4.206867981	-5.704080963	-19.22705841	-5.456269455	-17.53513489	-7.744139862	-5.947682953	-15.19797516	-4.148445892	-8.394988251	-19.83840485	-19.66786041	-10.29051514	3.765953827	-22.80635986	0.321980762
Z SUR posterior suparoccipital-exoccipital-petrosal edge 41	-7.702524567	-8.719557953	-10.87075882	-13.98275757	-15.36952209	-8.30790863	-8.081128693	-3.859169388	-11.92718201	-5.476189423	-12.57119522	-17.21871185	-15.23005981	-17.53267059	-20.50455322	1.457018757	28.73421326	26.79252625	29.12452698	22.77009277	-3.744214249	-0.350560451	-33.18486328	-6.723905182	-32.23746033	2.619622993	-0.658988953	-12.08558655	-25.31448822	-4.261095428	-22.07384796	-21.22929535	2.724050331	-22.12251587	-22.67707977	-0.499688053	-19.59207458	-1.149105644	-41.74286194	-20.02453308	-4.627003479	-19.48947144	-16.36980896	-1.383415031	0.383617353	-8.692634583	-24.2154892	-6.605640411	-12.06518631
X SUR posterior suparoccipital-exoccipital-petrosal edge 40	13.38126068	19.88177948	21.84836884	26.35369568	28.36193848	23.56486359	19.49994507	18.51369476	26.06474609	21.24559784	26.28915405	33.30357666	24.7519455	34.7535553	10.26450958	11.44300919	3.807025528	13.75198059	7.355442047	11.00513306	8.216505432	22.26026611	2.389121628	19.99607697	-0.309339166	9.728662109	21.19689789	17.29490356	31.27711182	-29.35880737	28.54243774	23.53011017	-28.42558289	26.56282349	30.23678894	-27.23475647	31.51661377	-28.07311707	-13.88903809	27.38354797	-21.07137299	23.66164093	25.61451416	-29.44277649	-27.67082214	-15.43070679	5.725771713	-23.94936523	30.50460205
Y SUR posterior suparoccipital-exoccipital-petrosal edge 40	-0.338536787	-1.528539753	-0.838732052	-8.66414032	-7.312602997	-0.051452762	0.67118206	-2.96695652	-9.574703217	-13.6154892	-8.66395874	-4.559593582	-7.063683319	-7.659529877	1.968028069	-22.77878113	-13.56562347	-12.57718582	-15.29655914	-14.77320251	-36.86520386	-13.69724884	5.868483353	-25.17516632	7.295478058	-32.6569458	-31.87752075	-17.00666809	-14.29229431	-8.240644836	-19.42660217	-15.64537659	-5.395981216	-14.65420227	-18.25365753	-9.875299835	-15.67267761	-8.399092865	-16.6367569	-16.04300385	-6.649862671	-14.37949982	-17.68562469	-8.592150116	-9.659456635	-1.623677254	2.818843079	-13.30834961	-11.95969238
Z SUR posterior suparoccipital-exoccipital-petrosal edge 40	-14.24877319	-14.75355835	-15.11359406	-1.371672726	-2.35743866	-14.15383301	-13.48833618	-8.236404419	1.075678062	9.613313293	1.192872715	-4.298540115	-3.270536041	-1.173718071	-19.05331879	-6.112957764	16.34973145	20.28486633	21.10212555	17.12411194	-8.651783752	-16.75150146	-32.09184875	-5.532118607	-32.80010986	-0.556958914	-6.064412308	-19.97624054	-9.228816986	-20.15251465	-4.220026398	-5.98492775	-12.69873428	-6.992218018	-5.578297043	-16.03460999	-3.349523926	-16.05694427	-33.42673035	-4.023941803	-18.90625916	-3.62622261	1.027379608	-19.62345734	-17.04118347	-19.08759003	-23.93437195	-23.59110413	7.526079559
X SUR posterior suparoccipital-exoccipital-petrosal edge 4	24.8917511	29.80790405	29.23159485	18.85769348	19.43215027	32.90722656	28.59667969	26.1735321	19.23276367	11.63480453	18.23820648	23.37496948	13.92264099	26.48717651	-7.110162354	4.70428772	-6.337909317	2.95634594	-0.779829788	0.858980751	20.16455841	25.71274414	-11.07723236	25.44608154	-11.99740601	22.64976959	32.08371277	8.880548859	29.10923157	-29.77164612	27.75848999	22.9871521	-29.37060547	24.53678894	30.2536438	-25.89666748	32.06418762	-27.90202942	0.744033957	27.38048401	-22.74217072	25.53168182	25.72476501	-28.13920898	-26.69655457	-28.17241211	-10.25458984	-31.70788574	18.55112915
Y SUR posterior suparoccipital-exoccipital-petrosal edge 4	-14.01122437	-16.85579071	-16.16114044	-0.479402113	0.449864578	-15.28583374	-14.35896149	-17.35683594	-1.790979576	-5.094848251	-1.94546032	3.37918129	-0.458209372	0.951523304	1.655136108	-8.101072693	-2.200701141	-0.23549993	-2.20129261	-1.458063316	-22.29616852	-19.37819366	-7.268618011	-8.448186493	-7.956382751	-21.76504211	-18.73232117	0.886996078	-4.630541229	-18.40690765	-9.525775909	-6.856345367	-15.2429245	-5.808821106	-7.803806305	-19.77588654	-6.775988007	-18.03738861	-6.541043854	-7.570296478	-15.56551819	-5.957539749	-10.10694504	-20.68295288	-20.30708466	-10.38927155	3.300310898	-23.21195984	-1.065157032
[truncated: 2,089 more rows]
[truncated: 58 more columns]
